# Supplementary material for: [2,7-Dihy­droxy-8-(4-phen­oxy­benzo­yl)naphthalen-1-yl](4-phen­oxy­phen­yl)methanone
Source: Acta Crystallogr Sect E Struct Rep Online. 2013 Jan 9;69(Pt 2):o208–9. doi: 10.1107/S1600536812052038 (PMC3569745; doi:10.1107/S1600536812052038)
Supplement: Supplementary file 1 [file e-69-0o208-sup1.cif]

##############################################################################
#                                                                            #
# This CIF contains the data in a paper accepted for publication in          #
# Acta Crystallographica Section E. It conforms to the requirements of       #
# Notes for Authors for Acta Crystallographica Section E, and has been       #
# peer reviewed under the auspices of the IUCr Commission on Journals.       #
#                                                                            #
# Full details of the Crystallographic Information File format               #
# are given in the paper "The Crystallographic Information File (CIF):       #
# a New Standard Archive File for Crystallography" by S. R. Hall, F. H.      #
# Allen and I. D. Brown [Acta Cryst. (1991), A47, 655-685].                  #
#                                                                            #
# The current version of the core CIF dictionary is obtainable from          #
# ftp://ftp.iucr.org/pub/cif_core.dic.                                       #
#                                                                            #
# Software is freely available for graphical display of the structure(s)     #
# in this CIF. For information consult the CIF software page                 #
# http://www.iucr.org/resources/cif/software.                                #
#                                                                            #
# This file may be used for bona fide research purposes within the           #
# scientific community so long as proper attribution is given to the journal # 
# article from which it was obtained.                                        #
#                                                                            #
##############################################################################
data_I
_audit_creation_method     SHELXL-97
_chemical_name_systematic
;
[2,7-Dihydroxy-8-(4-phenoxybenzoyl)naphthalen-1-yl](4-phenoxyphenyl)methanone
;
_chemical_name_common
;
1,8-Bis(4-phenoxybenzoyl)-2,7-dihydroxynaphthalene
;
_chemical_formula_moiety     'C36 H24 O6'
_chemical_formula_sum     'C36 H24 O6'
_chemical_formula_iupac     'C36 H24 O6'
_chemical_formula_weight     552.55
_chemical_melting_point     ?
_symmetry_cell_setting     monoclinic
_symmetry_space_group_name_H-M     'C c'
_symmetry_space_group_name_Hall     'C -2yc'
loop_
    _symmetry_equiv_pos_site_id
    _symmetry_equiv_pos_as_xyz
    1 '+X,+Y,+Z'
    2 '+X,-Y,1/2+Z'
    3 '1/2+X,1/2+Y,+Z'
    4 '1/2+X,1/2-Y,1/2+Z'
_cell_length_a     16.0313(3)
_cell_length_b     18.4956(3)
_cell_length_c     12.1238(2)
_cell_angle_alpha     90.00
_cell_angle_beta     131.3890(10)
_cell_angle_gamma     90.00
_cell_volume     2696.95(9)
_cell_formula_units_Z     4
_cell_measurement_reflns_used     14515
_cell_measurement_theta_min     4.38
_cell_measurement_theta_max     68.06
_cell_measurement_temperature     193(2)
_exptl_crystal_description     block
_exptl_crystal_colour     yellow
_exptl_crystal_size_max     0.60
_exptl_crystal_size_mid     0.55
_exptl_crystal_size_min     0.10
_exptl_crystal_density_diffrn     1.361
_exptl_crystal_density_meas     ?
_exptl_crystal_density_method     'not measured'
_exptl_crystal_F_000     1152
_exptl_absorpt_coefficient_mu     0.753
_exptl_absorpt_correction_type     numerical
_exptl_absorpt_process_details
;
(NUMABS; Higashi, 1999)
;
_exptl_absorpt_correction_T_min     0.6608
_exptl_absorpt_correction_T_max     0.9285
_diffrn_ambient_temperature     193(2)
_diffrn_radiation_type     CuK\a
_diffrn_radiation_wavelength     1.54187
_diffrn_radiation_source     'rotating anode'
_diffrn_radiation_monochromator     graphite
_diffrn_measurement_device_type     'Rigaku R-AXIS RAPID'
_diffrn_measurement_method     \w
_diffrn_detector_area_resol_mean     10.000
_diffrn_reflns_number     22236
_diffrn_reflns_av_R_equivalents     0.0334
_diffrn_reflns_av_sigmaI/netI     0.0266
_diffrn_reflns_theta_min     4.39
_diffrn_reflns_theta_max     68.10
_diffrn_reflns_theta_full     68.10
_diffrn_measured_fraction_theta_max     1.000
_diffrn_measured_fraction_theta_full     1.000
_diffrn_reflns_limit_h_min     -19
_diffrn_reflns_limit_h_max     19
_diffrn_reflns_limit_k_min     -22
_diffrn_reflns_limit_k_max     22
_diffrn_reflns_limit_l_min     -14
_diffrn_reflns_limit_l_max     14
_refine_special_details
;
Refinement of <i>F</i>^2^ against ALL reflections. The weighted <i>R</i>-factor
<i>wR</i> and goodness of fit <i>S</i> are based on <i>F</i>^2^, conventional
<i>R</i>-factors <i>R</i> are based on <i>F</i>, with <i>F</i> set to zero for
negative <i>F</i>^2^. The threshold expression of <i>F</i>^2^ >
\s(<i>F</i>^2^) is used only for calculating <i>R</i>-factors(gt) <i>etc</i>.
and is not relevant to the choice of reflections for refinement.
<i>R</i>-factors based on <i>F</i>^2^ are statistically about twice as large
as those based on <i>F</i>, and <i>R</i>- factors based on ALL data will be
even larger.
;
_reflns_number_total     4868
_reflns_number_gt     4527
_reflns_threshold_expression     I>2sigma(I)
_refine_ls_structure_factor_coef     Fsqd
_refine_ls_matrix_type     full
_refine_ls_R_factor_all     0.0404
_refine_ls_R_factor_gt     0.0374
_refine_ls_wR_factor_gt     0.0939
_refine_ls_wR_factor_ref     0.0960
_refine_ls_goodness_of_fit_ref     1.084
_refine_ls_restrained_S_all     1.083
_refine_ls_number_reflns     4868
_refine_ls_number_parameters     382
_refine_ls_number_restraints     2
_refine_ls_number_constraints     ?
_refine_ls_hydrogen_treatment     constr
_refine_ls_weighting_scheme     calc
_refine_ls_weighting_details
         'calc w=1/[\s^2^(Fo^2^)+(0.0414P)^2^+1.2872P] where P=(Fo^2^+2Fc^2^)/3'
_atom_sites_solution_hydrogens     geom
_atom_sites_solution_primary     direct
_atom_sites_solution_secondary     difmap
_refine_ls_shift/su_max     0.000
_refine_ls_shift/su_mean     0.000
_refine_diff_density_max     0.202
_refine_diff_density_min     -0.212
_refine_ls_extinction_method     'SHELXL97 (Sheldrick, 2008)'
_refine_ls_extinction_coef     0.00222(11)
_refine_ls_extinction_expression
                                  'Fc^*^=kFc[1+0.001xFc^2^\l^3^/sin(2\q)]^-1/4^'
_refine_ls_abs_structure_details     'Flack (1983), 2389 Friedel pairs'
_refine_ls_abs_structure_Flack     0.05(19)
loop_
    _atom_type_symbol
    _atom_type_description
    _atom_type_scat_dispersion_real
    _atom_type_scat_dispersion_imag
    _atom_type_scat_source
    'C' 'C' 0.0181 0.0091
                         'International Tables Vol C Tables 4.2.6.8 and 6.1.1.4'
    'H' 'H' 0.0000 0.0000
                         'International Tables Vol C Tables 4.2.6.8 and 6.1.1.4'
    'O' 'O' 0.0492 0.0322
                         'International Tables Vol C Tables 4.2.6.8 and 6.1.1.4'
_computing_data_collection     'PROCESS-AUTO (Rigaku, 1998)'
_computing_cell_refinement     'PROCESS-AUTO (Rigaku, 1998)'
_computing_data_reduction     'PROCESS-AUTO (Rigaku, 1998)'
_computing_structure_solution
                                 '<i>Il Milione</i> (Burla <i>et al.</i>, 2007)'
_computing_structure_refinement     'SHELXL97 (Sheldrick, 2008)'
_computing_molecular_graphics     'ORTEPIII (Burnett & Johnson, 1996)'
_computing_publication_material     'SHELXL97 (Sheldrick, 2008)'
loop_
    _atom_site_type_symbol
    _atom_site_label
    _atom_site_fract_x
    _atom_site_fract_y
    _atom_site_fract_z
    _atom_site_U_iso_or_equiv
    _atom_site_adp_type
    _atom_site_calc_flag
    _atom_site_refinement_flags
    _atom_site_occupancy
    _atom_site_symmetry_multiplicity
    _atom_site_disorder_assembly
    _atom_site_disorder_group
    O O1 0.46616(15) 0.24827(8) 0.4776(2) 0.0586(5) Uani d . 1 1 . .
    O O2 0.36810(15) 0.00189(8) 0.4778(2) 0.0589(5) Uani d . 1 1 . .
    O O3 0.78626(13) -0.00972(9) 0.69269(17) 0.0540(4) Uani d . 1 1 . .
    O O4 0.26329(13) 0.25987(9) 0.69275(17) 0.0540(4) Uani d . 1 1 . .
    O O5 0.3598(2) 0.31569(12) 0.2334(3) 0.0889(7) Uani d . 1 1 . .
    H H5A 0.4028 0.3117 0.3252 0.107 Uiso calc R 1 1 . .
    O O6 0.2301(2) -0.06560(12) 0.2333(3) 0.0887(7) Uani d . 1 1 . .
    H H6A 0.2881 -0.0652 0.3226 0.106 Uiso calc R 1 1 . .
    C C1 0.33277(19) 0.18893(13) 0.2506(2) 0.0461(5) Uani d . 1 1 . .
    C C2 0.3049(3) 0.25255(17) 0.1699(3) 0.0664(8) Uani d . 1 1 . .
    C C3 0.2213(3) 0.2516(3) 0.0165(4) 0.0985(15) Uani d . 1 1 . .
    H H3 0.2020 0.2950 -0.0374 0.118 Uiso calc R 1 1 . .
    C C4 0.1684(3) 0.1906(3) -0.0546(3) 0.1016(16) Uani d . 1 1 . .
    H H4 0.1154 0.1909 -0.1591 0.122 Uiso calc R 1 1 . .
    C C5 0.1337(2) 0.0591(3) -0.0547(3) 0.1027(16) Uani d . 1 1 . .
    H H5 0.0822 0.0587 -0.1592 0.123 Uiso calc R 1 1 . .
    C C6 0.1529(3) -0.0033(3) 0.0189(4) 0.1012(15) Uani d . 1 1 . .
    H H6 0.1190 -0.0471 -0.0339 0.121 Uiso calc R 1 1 . .
    C C7 0.2216(2) -0.00274(17) 0.1702(3) 0.0661(8) Uani d . 1 1 . .
    C C8 0.27453(17) 0.06111(13) 0.2507(2) 0.0460(5) Uani d . 1 1 . .
    C C9 0.26698(17) 0.12502(15) 0.1775(2) 0.0487(5) Uani d . 1 1 . .
    C C10 0.1889(2) 0.1250(2) 0.0211(3) 0.0757(9) Uani d . 1 1 . .
    C C11 0.43775(19) 0.19208(11) 0.4067(2) 0.0426(5) Uani d . 1 1 . .
    C C12 0.51884(16) 0.13161(11) 0.4748(2) 0.0369(4) Uani d . 1 1 . .
    C C13 0.59891(17) 0.12824(12) 0.6275(2) 0.0422(5) Uani d . 1 1 . .
    H H13 0.5936 0.1599 0.6843 0.051 Uiso calc R 1 1 . .
    C C14 0.68556(17) 0.07991(13) 0.6977(2) 0.0452(5) Uani d . 1 1 . .
    H H14 0.7375 0.0764 0.8019 0.054 Uiso calc R 1 1 . .
    C C15 0.69610(16) 0.03646(11) 0.6145(2) 0.0399(4) Uani d . 1 1 . .
    C C16 0.61693(17) 0.03743(12) 0.4626(2) 0.0413(5) Uani d . 1 1 . .
    H H16 0.6240 0.0065 0.4066 0.050 Uiso calc R 1 1 . .
    C C17 0.52707(17) 0.08406(12) 0.3929(2) 0.0405(5) Uani d . 1 1 . .
    H H17 0.4707 0.0836 0.2888 0.049 Uiso calc R 1 1 . .
    C C18 0.32565(17) 0.05816(11) 0.4067(2) 0.0427(5) Uani d . 1 1 . .
    C C19 0.31261(16) 0.11833(11) 0.4748(2) 0.0368(4) Uani d . 1 1 . .
    C C20 0.38516(17) 0.12173(12) 0.6276(2) 0.0421(5) Uani d . 1 1 . .
    H H20 0.4471 0.0899 0.6844 0.050 Uiso calc R 1 1 . .
    C C21 0.36894(18) 0.17017(13) 0.6976(2) 0.0458(5) Uani d . 1 1 . .
    H H21 0.4215 0.1738 0.8018 0.055 Uiso calc R 1 1 . .
    C C22 0.27547(17) 0.21371(11) 0.6151(2) 0.0399(4) Uani d . 1 1 . .
    C C23 0.20247(17) 0.21294(12) 0.4623(2) 0.0412(5) Uani d . 1 1 . .
    H H23 0.1397 0.2441 0.4063 0.049 Uiso calc R 1 1 . .
    C C24 0.22251(17) 0.16599(12) 0.3928(2) 0.0402(5) Uani d . 1 1 . .
    H H24 0.1746 0.1662 0.2886 0.048 Uiso calc R 1 1 . .
    C C25 0.83934(16) -0.02601(13) 0.6401(2) 0.0449(5) Uani d . 1 1 . .
    C C26 0.87387(19) -0.09629(14) 0.6575(3) 0.0530(6) Uani d . 1 1 . .
    H H26 0.8565 -0.1317 0.6964 0.064 Uiso calc R 1 1 . .
    C C27 0.9345(2) -0.11477(15) 0.6174(3) 0.0567(6) Uani d . 1 1 . .
    H H27 0.9577 -0.1634 0.6274 0.068 Uiso calc R 1 1 . .
    C C28 0.9614(2) -0.06375(15) 0.5636(3) 0.0553(6) Uani d . 1 1 . .
    H H28 1.0036 -0.0769 0.5372 0.066 Uiso calc R 1 1 . .
    C C29 0.92693(19) 0.00719(15) 0.5477(3) 0.0532(6) Uani d . 1 1 . .
    H H29 0.9457 0.0428 0.5108 0.064 Uiso calc R 1 1 . .
    C C30 0.86529(18) 0.02621(13) 0.5855(2) 0.0480(5) Uani d . 1 1 . .
    H H30 0.8410 0.0747 0.5740 0.058 Uiso calc R 1 1 . .
    C C31 0.15740(18) 0.27605(13) 0.6400(2) 0.0447(5) Uani d . 1 1 . .
    C C32 0.1402(2) 0.34624(14) 0.6574(3) 0.0536(6) Uani d . 1 1 . .
    H H32 0.1966 0.3815 0.6966 0.064 Uiso calc R 1 1 . .
    C C33 0.0399(2) 0.36505(15) 0.6174(3) 0.0565(6) Uani d . 1 1 . .
    H H33 0.0268 0.4137 0.6274 0.068 Uiso calc R 1 1 . .
    C C34 -0.0414(2) 0.31361(15) 0.5632(3) 0.0553(6) Uani d . 1 1 . .
    H H34 -0.1098 0.3267 0.5370 0.066 Uiso calc R 1 1 . .
    C C35 -0.0229(2) 0.24338(15) 0.5473(3) 0.0536(6) Uani d . 1 1 . .
    H H35 -0.0788 0.2079 0.5097 0.064 Uiso calc R 1 1 . .
    C C36 0.0773(2) 0.22397(13) 0.5859(2) 0.0480(5) Uani d . 1 1 . .
    H H36 0.0902 0.1754 0.5751 0.058 Uiso calc R 1 1 . .
loop_
    _atom_site_aniso_label
    _atom_site_aniso_U_11
    _atom_site_aniso_U_22
    _atom_site_aniso_U_33
    _atom_site_aniso_U_12
    _atom_site_aniso_U_13
    _atom_site_aniso_U_23
    O1 0.0674(11) 0.0398(8) 0.0723(11) 0.0032(8) 0.0477(10) -0.0045(8)
    O2 0.0679(12) 0.0406(9) 0.0727(11) 0.0090(8) 0.0484(10) 0.0052(8)
    O3 0.0489(9) 0.0693(11) 0.0468(8) 0.0229(8) 0.0329(8) 0.0118(7)
    O4 0.0441(9) 0.0691(11) 0.0456(8) 0.0075(8) 0.0284(7) -0.0114(7)
    O5 0.1121(19) 0.0656(13) 0.1298(19) 0.0416(13) 0.0974(18) 0.0511(13)
    O6 0.0801(15) 0.0650(13) 0.1276(19) -0.0250(11) 0.0715(14) -0.0503(13)
    C1 0.0473(12) 0.0584(14) 0.0462(12) 0.0211(10) 0.0368(11) 0.0146(10)
    C2 0.0748(18) 0.0779(19) 0.0782(18) 0.0407(15) 0.0640(17) 0.0389(15)
    C3 0.081(2) 0.161(4) 0.080(2) 0.077(3) 0.064(2) 0.080(3)
    C4 0.0517(18) 0.217(5) 0.0412(15) 0.054(3) 0.0328(14) 0.038(2)
    C5 0.0345(14) 0.219(5) 0.0422(15) 0.004(2) 0.0201(13) -0.042(2)
    C6 0.0496(17) 0.167(4) 0.082(2) -0.031(2) 0.0411(18) -0.083(3)
    C7 0.0424(13) 0.080(2) 0.0774(18) -0.0113(13) 0.0403(14) -0.0387(15)
    C8 0.0302(10) 0.0581(14) 0.0470(12) 0.0028(9) 0.0244(9) -0.0147(10)
    C9 0.0329(11) 0.0798(15) 0.0347(10) 0.0158(11) 0.0230(9) -0.0004(11)
    C10 0.0336(12) 0.159(3) 0.0319(11) 0.0234(16) 0.0206(10) -0.0003(16)
    C11 0.0501(12) 0.0401(11) 0.0516(12) 0.0021(9) 0.0396(11) 0.0009(9)
    C12 0.0329(10) 0.0386(10) 0.0411(10) -0.0010(8) 0.0252(9) -0.0009(8)
    C13 0.0372(11) 0.0491(11) 0.0418(10) -0.0025(9) 0.0269(10) -0.0094(9)
    C14 0.0351(11) 0.0609(13) 0.0352(10) 0.0035(9) 0.0213(9) -0.0013(9)
    C15 0.0341(10) 0.0437(11) 0.0426(10) 0.0057(9) 0.0257(9) 0.0040(9)
    C16 0.0405(11) 0.0445(11) 0.0421(10) 0.0030(9) 0.0287(9) -0.0050(8)
    C17 0.0346(10) 0.0504(12) 0.0362(10) 0.0050(9) 0.0232(9) 0.0013(8)
    C18 0.0355(10) 0.0386(11) 0.0523(12) 0.0013(9) 0.0283(10) -0.0003(9)
    C19 0.0377(10) 0.0384(10) 0.0410(10) 0.0008(8) 0.0289(9) 0.0017(8)
    C20 0.0385(11) 0.0489(11) 0.0418(10) 0.0101(9) 0.0278(9) 0.0092(9)
    C21 0.0400(11) 0.0627(13) 0.0346(10) 0.0052(10) 0.0247(9) 0.0016(9)
    C22 0.0392(11) 0.0460(11) 0.0404(10) 0.0016(9) 0.0289(9) -0.0025(9)
    C23 0.0379(10) 0.0450(11) 0.0405(10) 0.0104(9) 0.0259(9) 0.0054(8)
    C24 0.0350(11) 0.0509(12) 0.0360(10) 0.0034(9) 0.0241(9) -0.0008(8)
    C25 0.0310(10) 0.0608(14) 0.0350(10) 0.0065(9) 0.0184(9) -0.0036(9)
    C26 0.0390(12) 0.0598(14) 0.0540(13) 0.0056(10) 0.0281(11) -0.0001(11)
    C27 0.0425(12) 0.0593(15) 0.0600(14) 0.0066(11) 0.0303(11) -0.0098(12)
    C28 0.0370(11) 0.0753(16) 0.0529(12) -0.0033(11) 0.0294(11) -0.0173(12)
    C29 0.0395(12) 0.0713(16) 0.0431(12) -0.0088(11) 0.0248(10) -0.0100(11)
    C30 0.0368(11) 0.0516(13) 0.0411(11) 0.0009(9) 0.0196(10) -0.0073(9)
    C31 0.0428(11) 0.0600(14) 0.0358(10) 0.0109(10) 0.0280(10) 0.0043(9)
    C32 0.0589(15) 0.0611(14) 0.0552(13) 0.0054(11) 0.0439(13) 0.0000(11)
    C33 0.0672(16) 0.0597(15) 0.0581(14) 0.0193(13) 0.0481(13) 0.0102(11)
    C34 0.0507(13) 0.0771(17) 0.0521(12) 0.0203(13) 0.0400(11) 0.0176(12)
    C35 0.0514(14) 0.0697(16) 0.0444(12) 0.0038(12) 0.0336(11) 0.0090(11)
    C36 0.0547(13) 0.0530(13) 0.0417(11) 0.0106(10) 0.0342(11) 0.0075(9)
_geom_special_details
;
All e.s.d.'s (except the e.s.d. in the dihedral angle between two l.s. planes)
are estimated using the full covariance matrix. The cell e.s.d.'s are taken
into account individually in the estimation of e.s.d.'s in distances, angles
and torsion angles; correlations between e.s.d.'s in cell parameters are only
used when they are defined by crystal symmetry. An approximate (isotropic)
treatment of cell e.s.d.'s is used for estimating e.s.d.'s involving l.s.
planes.
;
loop_
    _geom_bond_atom_site_label_1
    _geom_bond_atom_site_label_2
    _geom_bond_site_symmetry_2
    _geom_bond_distance
    _geom_bond_publ_flag
    O1 C11 . 1.228(3) ?
    O2 C18 . 1.230(3) ?
    O3 C15 . 1.380(2) ?
    O3 C25 . 1.392(3) ?
    O4 C22 . 1.377(2) ?
    O4 C31 . 1.395(3) ?
    O5 C2 . 1.355(4) ?
    O5 H5A . 0.8400 ?
    O6 C7 . 1.348(4) ?
    O6 H6A . 0.8400 ?
    C1 C2 . 1.401(3) ?
    C1 C9 . 1.435(4) ?
    C1 C11 . 1.485(3) ?
    C2 C3 . 1.399(5) ?
    C3 C4 . 1.329(6) ?
    C3 H3 . 0.9500 ?
    C4 C10 . 1.423(6) ?
    C4 H4 . 0.9500 ?
    C5 C6 . 1.364(6) ?
    C5 C10 . 1.428(6) ?
    C5 H5 . 0.9500 ?
    C6 C7 . 1.381(5) ?
    C6 H6 . 0.9500 ?
    C7 C8 . 1.404(3) ?
    C8 C9 . 1.435(4) ?
    C8 C18 . 1.484(3) ?
    C9 C10 . 1.422(3) ?
    C11 C12 . 1.484(3) ?
    C12 C13 . 1.392(3) ?
    C12 C17 . 1.396(3) ?
    C13 C14 . 1.375(3) ?
    C13 H13 . 0.9500 ?
    C14 C15 . 1.385(3) ?
    C14 H14 . 0.9500 ?
    C15 C16 . 1.383(3) ?
    C16 C17 . 1.387(3) ?
    C16 H16 . 0.9500 ?
    C17 H17 . 0.9500 ?
    C18 C19 . 1.481(3) ?
    C19 C20 . 1.393(3) ?
    C19 C24 . 1.397(3) ?
    C20 C21 . 1.372(3) ?
    C20 H20 . 0.9500 ?
    C21 C22 . 1.383(3) ?
    C21 H21 . 0.9500 ?
    C22 C23 . 1.391(3) ?
    C23 C24 . 1.387(3) ?
    C23 H23 . 0.9500 ?
    C24 H24 . 0.9500 ?
    C25 C26 . 1.373(3) ?
    C25 C30 . 1.382(3) ?
    C26 C27 . 1.387(4) ?
    C26 H26 . 0.9500 ?
    C27 C28 . 1.370(4) ?
    C27 H27 . 0.9500 ?
    C28 C29 . 1.387(4) ?
    C28 H28 . 0.9500 ?
    C29 C30 . 1.381(3) ?
    C29 H29 . 0.9500 ?
    C30 H30 . 0.9500 ?
    C31 C32 . 1.372(3) ?
    C31 C36 . 1.376(3) ?
    C32 C33 . 1.383(4) ?
    C32 H32 . 0.9500 ?
    C33 C34 . 1.379(4) ?
    C33 H33 . 0.9500 ?
    C34 C35 . 1.374(4) ?
    C34 H34 . 0.9500 ?
    C35 C36 . 1.390(3) ?
    C35 H35 . 0.9500 ?
    C36 H36 . 0.9500 ?
loop_
    _geom_angle_atom_site_label_1
    _geom_angle_atom_site_label_2
    _geom_angle_atom_site_label_3
    _geom_angle_site_symmetry_1
    _geom_angle_site_symmetry_3
    _geom_angle
    _geom_angle_publ_flag
    C15 O3 C25 . . 119.93(16) ?
    C22 O4 C31 . . 119.97(16) ?
    C2 O5 H5A . . 109.5 ?
    C7 O6 H6A . . 109.5 ?
    C2 C1 C9 . . 119.7(2) ?
    C2 C1 C11 . . 115.2(2) ?
    C9 C1 C11 . . 124.8(2) ?
    O5 C2 C3 . . 117.3(3) ?
    O5 C2 C1 . . 122.7(3) ?
    C3 C2 C1 . . 120.0(3) ?
    C4 C3 C2 . . 120.9(3) ?
    C4 C3 H3 . . 119.6 ?
    C2 C3 H3 . . 119.6 ?
    C3 C4 C10 . . 121.9(3) ?
    C3 C4 H4 . . 119.1 ?
    C10 C4 H4 . . 119.1 ?
    C6 C5 C10 . . 121.7(3) ?
    C6 C5 H5 . . 119.2 ?
    C10 C5 H5 . . 119.2 ?
    C5 C6 C7 . . 120.0(3) ?
    C5 C6 H6 . . 120.0 ?
    C7 C6 H6 . . 120.0 ?
    O6 C7 C6 . . 116.1(3) ?
    O6 C7 C8 . . 122.9(3) ?
    C6 C7 C8 . . 121.0(4) ?
    C7 C8 C9 . . 119.8(2) ?
    C7 C8 C18 . . 115.2(2) ?
    C9 C8 C18 . . 124.7(2) ?
    C10 C9 C8 . . 117.7(3) ?
    C10 C9 C1 . . 117.6(3) ?
    C8 C9 C1 . . 124.71(18) ?
    C9 C10 C4 . . 119.0(3) ?
    C9 C10 C5 . . 118.9(3) ?
    C4 C10 C5 . . 122.1(3) ?
    O1 C11 C12 . . 117.7(2) ?
    O1 C11 C1 . . 120.6(2) ?
    C12 C11 C1 . . 121.13(18) ?
    C13 C12 C17 . . 118.70(18) ?
    C13 C12 C11 . . 118.15(18) ?
    C17 C12 C11 . . 122.61(18) ?
    C14 C13 C12 . . 121.21(19) ?
    C14 C13 H13 . . 119.4 ?
    C12 C13 H13 . . 119.4 ?
    C13 C14 C15 . . 119.11(19) ?
    C13 C14 H14 . . 120.4 ?
    C15 C14 H14 . . 120.4 ?
    O3 C15 C16 . . 123.03(18) ?
    O3 C15 C14 . . 115.80(18) ?
    C16 C15 C14 . . 121.08(18) ?
    C15 C16 C17 . . 119.23(19) ?
    C15 C16 H16 . . 120.4 ?
    C17 C16 H16 . . 120.4 ?
    C16 C17 C12 . . 120.47(18) ?
    C16 C17 H17 . . 119.8 ?
    C12 C17 H17 . . 119.8 ?
    O2 C18 C19 . . 117.5(2) ?
    O2 C18 C8 . . 120.5(2) ?
    C19 C18 C8 . . 121.35(18) ?
    C20 C19 C24 . . 118.61(18) ?
    C20 C19 C18 . . 118.29(18) ?
    C24 C19 C18 . . 122.58(18) ?
    C21 C20 C19 . . 121.27(19) ?
    C21 C20 H20 . . 119.4 ?
    C19 C20 H20 . . 119.4 ?
    C20 C21 C22 . . 119.41(19) ?
    C20 C21 H21 . . 120.3 ?
    C22 C21 H21 . . 120.3 ?
    O4 C22 C21 . . 116.27(18) ?
    O4 C22 C23 . . 122.82(18) ?
    C21 C22 C23 . . 120.80(18) ?
    C24 C23 C22 . . 119.10(19) ?
    C24 C23 H23 . . 120.4 ?
    C22 C23 H23 . . 120.4 ?
    C23 C24 C19 . . 120.58(18) ?
    C23 C24 H24 . . 119.7 ?
    C19 C24 H24 . . 119.7 ?
    C26 C25 C30 . . 121.1(2) ?
    C26 C25 O3 . . 116.2(2) ?
    C30 C25 O3 . . 122.5(2) ?
    C25 C26 C27 . . 119.0(2) ?
    C25 C26 H26 . . 120.5 ?
    C27 C26 H26 . . 120.5 ?
    C28 C27 C26 . . 120.8(2) ?
    C28 C27 H27 . . 119.6 ?
    C26 C27 H27 . . 119.6 ?
    C27 C28 C29 . . 119.7(2) ?
    C27 C28 H28 . . 120.2 ?
    C29 C28 H28 . . 120.2 ?
    C30 C29 C28 . . 120.2(2) ?
    C30 C29 H29 . . 119.9 ?
    C28 C29 H29 . . 119.9 ?
    C29 C30 C25 . . 119.3(2) ?
    C29 C30 H30 . . 120.4 ?
    C25 C30 H30 . . 120.4 ?
    C32 C31 C36 . . 121.1(2) ?
    C32 C31 O4 . . 116.1(2) ?
    C36 C31 O4 . . 122.6(2) ?
    C31 C32 C33 . . 119.3(2) ?
    C31 C32 H32 . . 120.3 ?
    C33 C32 H32 . . 120.3 ?
    C34 C33 C32 . . 120.4(2) ?
    C34 C33 H33 . . 119.8 ?
    C32 C33 H33 . . 119.8 ?
    C35 C34 C33 . . 119.7(2) ?
    C35 C34 H34 . . 120.1 ?
    C33 C34 H34 . . 120.1 ?
    C34 C35 C36 . . 120.3(2) ?
    C34 C35 H35 . . 119.8 ?
    C36 C35 H35 . . 119.8 ?
    C31 C36 C35 . . 119.1(2) ?
    C31 C36 H36 . . 120.5 ?
    C35 C36 H36 . . 120.5 ?
loop_
    _geom_torsion_atom_site_label_1
    _geom_torsion_atom_site_label_2
    _geom_torsion_atom_site_label_3
    _geom_torsion_atom_site_label_4
    _geom_torsion_site_symmetry_1
    _geom_torsion_site_symmetry_2
    _geom_torsion_site_symmetry_3
    _geom_torsion_site_symmetry_4
    _geom_torsion
    _geom_torsion_publ_flag
    C9 C1 C2 O5 . . . . 176.4(2) ?
    C11 C1 C2 O5 . . . . -9.4(3) ?
    C9 C1 C2 C3 . . . . -7.1(3) ?
    C11 C1 C2 C3 . . . . 167.1(2) ?
    O5 C2 C3 C4 . . . . 175.7(3) ?
    C1 C2 C3 C4 . . . . -1.0(4) ?
    C2 C3 C4 C10 . . . . 4.1(5) ?
    C10 C5 C6 C7 . . . . 4.3(5) ?
    C5 C6 C7 O6 . . . . 175.6(3) ?
    C5 C6 C7 C8 . . . . -1.4(4) ?
    O6 C7 C8 C9 . . . . 176.5(2) ?
    C6 C7 C8 C9 . . . . -6.7(3) ?
    O6 C7 C8 C18 . . . . -9.5(3) ?
    C6 C7 C8 C18 . . . . 167.4(2) ?
    C7 C8 C9 C10 . . . . 11.6(3) ?
    C18 C8 C9 C10 . . . . -161.8(2) ?
    C7 C8 C9 C1 . . . . -168.3(2) ?
    C18 C8 C9 C1 . . . . 18.3(3) ?
    C2 C1 C9 C10 . . . . 11.7(3) ?
    C11 C1 C9 C10 . . . . -161.8(2) ?
    C2 C1 C9 C8 . . . . -168.4(2) ?
    C11 C1 C9 C8 . . . . 18.0(3) ?
    C8 C9 C10 C4 . . . . 171.4(2) ?
    C1 C9 C10 C4 . . . . -8.7(3) ?
    C8 C9 C10 C5 . . . . -8.7(3) ?
    C1 C9 C10 C5 . . . . 171.2(2) ?
    C3 C4 C10 C9 . . . . 0.9(4) ?
    C3 C4 C10 C5 . . . . -178.9(3) ?
    C6 C5 C10 C9 . . . . 0.9(4) ?
    C6 C5 C10 C4 . . . . -179.2(3) ?
    C2 C1 C11 O1 . . . . 34.9(3) ?
    C9 C1 C11 O1 . . . . -151.3(2) ?
    C2 C1 C11 C12 . . . . -136.1(2) ?
    C9 C1 C11 C12 . . . . 37.7(3) ?
    O1 C11 C12 C13 . . . . 26.0(3) ?
    C1 C11 C12 C13 . . . . -162.8(2) ?
    O1 C11 C12 C17 . . . . -145.5(2) ?
    C1 C11 C12 C17 . . . . 25.8(3) ?
    C17 C12 C13 C14 . . . . 0.8(3) ?
    C11 C12 C13 C14 . . . . -171.0(2) ?
    C12 C13 C14 C15 . . . . 3.3(3) ?
    C25 O3 C15 C16 . . . . 37.3(3) ?
    C25 O3 C15 C14 . . . . -146.1(2) ?
    C13 C14 C15 O3 . . . . 178.8(2) ?
    C13 C14 C15 C16 . . . . -4.5(3) ?
    O3 C15 C16 C17 . . . . 178.0(2) ?
    C14 C15 C16 C17 . . . . 1.6(3) ?
    C15 C16 C17 C12 . . . . 2.6(3) ?
    C13 C12 C17 C16 . . . . -3.8(3) ?
    C11 C12 C17 C16 . . . . 167.6(2) ?
    C7 C8 C18 O2 . . . . 34.8(3) ?
    C9 C8 C18 O2 . . . . -151.6(2) ?
    C7 C8 C18 C19 . . . . -135.9(2) ?
    C9 C8 C18 C19 . . . . 37.8(3) ?
    O2 C18 C19 C20 . . . . 26.1(3) ?
    C8 C18 C19 C20 . . . . -163.0(2) ?
    O2 C18 C19 C24 . . . . -145.5(2) ?
    C8 C18 C19 C24 . . . . 25.5(3) ?
    C24 C19 C20 C21 . . . . 0.5(3) ?
    C18 C19 C20 C21 . . . . -171.4(2) ?
    C19 C20 C21 C22 . . . . 3.6(3) ?
    C31 O4 C22 C21 . . . . -146.0(2) ?
    C31 O4 C22 C23 . . . . 37.7(3) ?
    C20 C21 C22 O4 . . . . 178.6(2) ?
    C20 C21 C22 C23 . . . . -5.0(3) ?
    O4 C22 C23 C24 . . . . 178.3(2) ?
    C21 C22 C23 C24 . . . . 2.1(3) ?
    C22 C23 C24 C19 . . . . 2.1(3) ?
    C20 C19 C24 C23 . . . . -3.5(3) ?
    C18 C19 C24 C23 . . . . 168.1(2) ?
    C15 O3 C25 C26 . . . . -140.9(2) ?
    C15 O3 C25 C30 . . . . 44.7(3) ?
    C30 C25 C26 C27 . . . . -0.8(3) ?
    O3 C25 C26 C27 . . . . -175.3(2) ?
    C25 C26 C27 C28 . . . . 1.1(4) ?
    C26 C27 C28 C29 . . . . -0.5(4) ?
    C27 C28 C29 C30 . . . . -0.3(3) ?
    C28 C29 C30 C25 . . . . 0.5(3) ?
    C26 C25 C30 C29 . . . . 0.0(3) ?
    O3 C25 C30 C29 . . . . 174.1(2) ?
    C22 O4 C31 C32 . . . . -141.1(2) ?
    C22 O4 C31 C36 . . . . 44.7(3) ?
    C36 C31 C32 C33 . . . . -1.2(3) ?
    O4 C31 C32 C33 . . . . -175.38(19) ?
    C31 C32 C33 C34 . . . . 1.2(3) ?
    C32 C33 C34 C35 . . . . -0.7(4) ?
    C33 C34 C35 C36 . . . . 0.2(3) ?
    C32 C31 C36 C35 . . . . 0.6(3) ?
    O4 C31 C36 C35 . . . . 174.45(19) ?
    C34 C35 C36 C31 . . . . -0.1(3) ?
loop_
    _geom_hbond_atom_site_label_D
    _geom_hbond_atom_site_label_H
    _geom_hbond_atom_site_label_A
    _geom_hbond_site_symmetry_D
    _geom_hbond_site_symmetry_H
    _geom_hbond_site_symmetry_A
    _geom_hbond_distance_DH
    _geom_hbond_distance_HA
    _geom_hbond_distance_DA
    _geom_hbond_angle_DHA
    _geom_hbond_publ_flag
    O5 H5A O1 1_555 1_555 1_555 0.84 1.83 2.560(3) 145 y
    O6 H6A O2 1_555 1_555 1_555 0.84 1.88 2.563(3) 138 y
    C26 H26 O4 1_555 1_555 3_545 0.95 2.48 3.377(4) 157 y
    C27 H27 O1 1_555 1_555 3_545 0.95 2.51 3.269(4) 137 y
    C32 H32 O3 1_555 1_555 3_455 0.95 2.49 3.382(4) 156 y
    C33 H33 O2 1_555 1_555 3_455 0.95 2.51 3.270(4) 137 y
    C14 H14 Cg1 1_555 1_555 2_555 0.95 2.80 3.740(2) 171 y
    C21 H21 Cg2 1_555 1_555 4_555 0.95 2.80 3.740(2) 171 y
_iucr_refine_instructions_details
;
TITL YonezawaLab_120705_3_
CELL  1.54187 16.03135 18.49557 12.12375 90.000 131.389 90.000
ZERR  4 0.00029 0.00034 0.00022 0.000 0.001 0.000
LATT -7
SYMM    +X,    -Y, .50+Z
SFAC C H O
UNIT 144 96 24
SHEL 99999.000000 0.000000
L.S. 10
FMAP 2
PLAN -52
WPDB -2
HTAB
BOND $H
CONF
LIST 4
TEMP -80.0
ACTA
SIZE 0.600 0.550 0.100
WGHT    0.041400    1.287200
EXTI    0.002219
FVAR       0.55282
O1    3    0.466161    0.248270    0.477636    11.00000    0.06744    0.03983 =
         0.07226   -0.00453    0.04774    0.00315
O2    3    0.368098    0.001886    0.477757    11.00000    0.06787    0.04055 =
         0.07273    0.00523    0.04839    0.00904
O3    3    0.786259   -0.009716    0.692685    11.00000    0.04889    0.06931 =
         0.04683    0.01184    0.03290    0.02294
O4    3    0.263290    0.259868    0.692748    11.00000    0.04410    0.06914 =
         0.04563   -0.01144    0.02840    0.00746
O5    3    0.359835    0.315685    0.233364    11.00000    0.11213    0.06562 =
         0.12982    0.05105    0.09740    0.04157
AFIX 147
H5A   2    0.402760    0.311736    0.325213    11.00000   -1.20000
AFIX   0
O6    3    0.230074   -0.065600    0.233286    11.00000    0.08006    0.06501 =
         0.12764   -0.05026    0.07150   -0.02496
AFIX 147
H6A   2    0.288060   -0.065171    0.322594    11.00000   -1.20000
AFIX   0
C1    1    0.332766    0.188934    0.250596    11.00000    0.04734    0.05836 =
         0.04624    0.01463    0.03679    0.02109
C2    1    0.304909    0.252550    0.169868    11.00000    0.07477    0.07790 =
         0.07821    0.03893    0.06404    0.04068
C3    1    0.221261    0.251561    0.016537    11.00000    0.08078    0.16093 =
         0.07997    0.07973    0.06433    0.07675
AFIX  43
H3    2    0.202000    0.295030   -0.037415    11.00000   -1.20000
AFIX   0
C4    1    0.168403    0.190620   -0.054617    11.00000    0.05167    0.21675 =
         0.04123    0.03809    0.03279    0.05378
AFIX  43
H4    2    0.115440    0.190852   -0.159053    11.00000   -1.20000
AFIX   0
C5    1    0.133658    0.059104   -0.054743    11.00000    0.03455    0.21906 =
         0.04222   -0.04232    0.02011    0.00415
AFIX  43
H5    2    0.082241    0.058708   -0.159176    11.00000   -1.20000
AFIX   0
C6    1    0.152866   -0.003310    0.018879    11.00000    0.04956    0.16673 =
         0.08189   -0.08339    0.04113   -0.03055
AFIX  43
H6    2    0.118956   -0.047146   -0.033923    11.00000   -1.20000
AFIX   0
C7    1    0.221643   -0.002739    0.170237    11.00000    0.04236    0.08007 =
         0.07743   -0.03871    0.04025   -0.01128
C8    1    0.274533    0.061109    0.250727    11.00000    0.03023    0.05813 =
         0.04695   -0.01467    0.02435    0.00278
C9    1    0.266979    0.125016    0.177460    11.00000    0.03288    0.07982 =
         0.03472   -0.00041    0.02296    0.01582
C10   1    0.188866    0.125043    0.021143    11.00000    0.03356    0.15917 =
         0.03194   -0.00031    0.02062    0.02342
C11   1    0.437747    0.192077    0.406730    11.00000    0.05008    0.04012 =
         0.05158    0.00091    0.03959    0.00209
C12   1    0.518839    0.131607    0.474816    11.00000    0.03288    0.03856 =
         0.04106   -0.00090    0.02522   -0.00104
C13   1    0.598913    0.128245    0.627545    11.00000    0.03725    0.04911 =
         0.04184   -0.00944    0.02687   -0.00251
AFIX  43
H13   2    0.593593    0.159933    0.684337    11.00000   -1.20000
AFIX   0
C14   1    0.685555    0.079912    0.697715    11.00000    0.03508    0.06091 =
         0.03515   -0.00133    0.02131    0.00351
AFIX  43
H14   2    0.737508    0.076359    0.801910    11.00000   -1.20000
AFIX   0
C15   1    0.696095    0.036461    0.614467    11.00000    0.03412    0.04371 =
         0.04264    0.00397    0.02570    0.00567
C16   1    0.616932    0.037426    0.462590    11.00000    0.04053    0.04448 =
         0.04214   -0.00496    0.02873    0.00296
AFIX  43
H16   2    0.624005    0.006510    0.406594    11.00000   -1.20000
AFIX   0
C17   1    0.527067    0.084056    0.392924    11.00000    0.03455    0.05044 =
         0.03619    0.00133    0.02323    0.00503
AFIX  43
H17   2    0.470713    0.083641    0.288754    11.00000   -1.20000
AFIX   0
C18   1    0.325653    0.058157    0.406706    11.00000    0.03550    0.03862 =
         0.05229   -0.00029    0.02826    0.00126
C19   1    0.312614    0.118335    0.474786    11.00000    0.03775    0.03844 =
         0.04103    0.00169    0.02891    0.00084
C20   1    0.385159    0.121727    0.627580    11.00000    0.03853    0.04886 =
         0.04176    0.00920    0.02779    0.01010
AFIX  43
H20   2    0.447074    0.089884    0.684446    11.00000   -1.20000
AFIX   0
C21   1    0.368938    0.170171    0.697574    11.00000    0.03997    0.06270 =
         0.03463    0.00159    0.02465    0.00524
AFIX  43
H21   2    0.421455    0.173775    0.801759    11.00000   -1.20000
AFIX   0
C22   1    0.275475    0.213705    0.615133    11.00000    0.03917    0.04597 =
         0.04043   -0.00247    0.02886    0.00160
C23   1    0.202468    0.212940    0.462292    11.00000    0.03792    0.04496 =
         0.04049    0.00544    0.02588    0.01038
AFIX  43
H23   2    0.139743    0.244147    0.406263    11.00000   -1.20000
AFIX   0
C24   1    0.222510    0.165993    0.392837    11.00000    0.03503    0.05087 =
         0.03602   -0.00083    0.02410    0.00344
AFIX  43
H24   2    0.174565    0.166241    0.288649    11.00000   -1.20000
AFIX   0
C25   1    0.839343   -0.026009    0.640141    11.00000    0.03096    0.06082 =
         0.03499   -0.00358    0.01838    0.00652
C26   1    0.873869   -0.096293    0.657533    11.00000    0.03897    0.05979 =
         0.05396   -0.00008    0.02810    0.00564
AFIX  43
H26   2    0.856489   -0.131696    0.696427    11.00000   -1.20000
AFIX   0
C27   1    0.934521   -0.114768    0.617408    11.00000    0.04247    0.05928 =
         0.05997   -0.00979    0.03033    0.00664
AFIX  43
H27   2    0.957671   -0.163416    0.627409    11.00000   -1.20000
AFIX   0
C28   1    0.961442   -0.063749    0.563557    11.00000    0.03702    0.07528 =
         0.05290   -0.01733    0.02939   -0.00329
AFIX  43
H28   2    1.003552   -0.076880    0.537177    11.00000   -1.20000
AFIX   0
C29   1    0.926931    0.007187    0.547717    11.00000    0.03952    0.07126 =
         0.04306   -0.01000    0.02482   -0.00880
AFIX  43
H29   2    0.945729    0.042771    0.510810    11.00000   -1.20000
AFIX   0
C30   1    0.865294    0.026211    0.585479    11.00000    0.03684    0.05157 =
         0.04108   -0.00729    0.01957    0.00088
AFIX  43
H30   2    0.841008    0.074667    0.573998    11.00000   -1.20000
AFIX   0
C31   1    0.157399    0.276052    0.640012    11.00000    0.04281    0.05997 =
         0.03581    0.00426    0.02797    0.01085
C32   1    0.140195    0.346240    0.657429    11.00000    0.05893    0.06107 =
         0.05523    0.00002    0.04393    0.00539
AFIX  43
H32   2    0.196632    0.381546    0.696556    11.00000   -1.20000
AFIX   0
C33   1    0.039865    0.365046    0.617440    11.00000    0.06719    0.05966 =
         0.05814    0.01016    0.04806    0.01933
AFIX  43
H33   2    0.026819    0.413731    0.627393    11.00000   -1.20000
AFIX   0
C34   1   -0.041373    0.313613    0.563217    11.00000    0.05074    0.07708 =
         0.05210    0.01756    0.03996    0.02028
AFIX  43
H34   2   -0.109839    0.326677    0.536969    11.00000   -1.20000
AFIX   0
C35   1   -0.022881    0.243379    0.547308    11.00000    0.05136    0.06968 =
         0.04435    0.00900    0.03356    0.00378
AFIX  43
H35   2   -0.078845    0.207902    0.509713    11.00000   -1.20000
AFIX   0
C36   1    0.077250    0.223972    0.585920    11.00000    0.05475    0.05295 =
         0.04170    0.00751    0.03421    0.01059
AFIX  43
H36   2    0.090209    0.175423    0.575130    11.00000   -1.20000
HKLF 4
REM  YonezawaLab_120705_3_
REM R1 =  0.0374 for   4527 Fo > 4sig(Fo)  and  0.0404 for all   4868 data
REM    382 parameters refined using      2 restraints
END
WGHT      0.0413      1.2883
REM Highest difference peak  0.202,  deepest hole -0.212,  1-sigma level  0.031
Q1    1   0.2162 -0.0458  0.1620  11.00000  0.05    0.20
Q2    1   0.3046  0.2954  0.1613  11.00000  0.05    0.19
Q3    1   0.1360  0.0245 -0.0453  11.00000  0.05    0.18
Q4    1   0.1743  0.2248 -0.0532  11.00000  0.05    0.15
Q5    1   0.5512  0.0450  0.6112  11.00000  0.05    0.14
Q6    1   0.1925  0.0105  0.0910  11.00000  0.05    0.14
Q7    1   0.2596  0.2381  0.0944  11.00000  0.05    0.13
Q8    1   0.2397  0.2704  0.4554  11.00000  0.05    0.13
Q9    1   0.4209  0.2075  0.6120  11.00000  0.05    0.13
Q10   1   0.2509  0.1285  0.0853  11.00000  0.05    0.13
Q11   1   0.8206  0.0464  0.7075  11.00000  0.05    0.12
Q12   1   0.1370  0.1621 -0.0996  11.00000  0.05    0.12
Q13   1   0.7112  0.0858  0.6414  11.00000  0.05    0.12
Q14   1   0.2725  0.0251  0.2107  11.00000  0.05    0.12
Q15   1   0.5681 -0.0173  0.4504  11.00000  0.05    0.12
Q16   1   0.6273  0.0210  0.5409  11.00000  0.05    0.12
Q17   1   0.3416  0.2161  0.2210  11.00000  0.05    0.12
Q18   1   0.2328  0.0365  0.2209  11.00000  0.05    0.11
Q19   1   0.2487  0.2048  0.7081  11.00000  0.05    0.11
Q20   1   0.1317  0.2429  0.6534  11.00000  0.05    0.11
Q21   1   0.2723  0.0642  0.3076  11.00000  0.05    0.11
Q22   1   0.0422  0.2219  0.6154  11.00000  0.05    0.11
Q23   1   0.1217  0.0878 -0.1040  11.00000  0.05    0.11
Q24   1   0.3510  0.1964  0.4669  11.00000  0.05    0.11
Q25   1   0.9334  0.0254  0.6081  11.00000  0.05    0.11
Q26   1   0.3295  0.1562  0.2098  11.00000  0.05    0.11
Q27   1   0.1531  0.0950 -0.0140  11.00000  0.05    0.11
Q28   1   0.2707  0.2267  0.5450  11.00000  0.05    0.11
Q29   1   0.2000  0.1156  0.0898  11.00000  0.05    0.11
Q30   1   0.3528  0.2163  0.6663  11.00000  0.05    0.10
Q31   1   0.3971  0.1856  0.3136  11.00000  0.05    0.10
Q32   1   0.8783  0.0063  0.6525  11.00000  0.05    0.10
Q33   1   0.4809  0.0548  0.4777  11.00000  0.05    0.10
Q34   1   0.2889  0.1646  0.6420  11.00000  0.05    0.10
Q35   1   0.8729 -0.1886  0.6663  11.00000  0.05    0.10
Q36   1   0.2001  0.1543 -0.0120  11.00000  0.05    0.10
Q37   1   0.3241  0.2652  0.5982  11.00000  0.05    0.10
Q38   1   0.6371 -0.0165  0.6094  11.00000  0.05    0.10
Q39   1   0.6679  0.0338  0.6638  11.00000  0.05    0.10
Q40   1   0.5382  0.0404  0.4213  11.00000  0.05    0.10
Q41   1   0.2333  0.2142  0.4089  11.00000  0.05    0.09
Q42   1   0.4774  0.0558  0.6128  11.00000  0.05    0.09
Q43   1   0.4203  0.0628  0.6605  11.00000  0.05    0.09
Q44   1   0.9822 -0.0241  0.6269  11.00000  0.05    0.09
Q45   1   0.7720  0.1148  0.7880  11.00000  0.05    0.09
Q46   1   0.6843  0.0666  0.5372  11.00000  0.05    0.09
Q47   1   0.5506 -0.0168  0.3296  11.00000  0.05    0.09
Q48   1   0.7533 -0.1432  0.5974  11.00000  0.05    0.09
Q49   1   0.5385  0.2669  0.6131  11.00000  0.05    0.09
Q50   1   0.2507  0.0930  0.2171  11.00000  0.05    0.09
Q51   1   0.5951  0.1882  0.6625  11.00000  0.05    0.09
Q52   1   0.1377 -0.0835  0.0315  11.00000  0.05    0.09
;
data_global
_journal_date_recd_electronic     2012-12-08
_journal_date_accepted     2012-12-29
_journal_name_full     'Acta Crystallographica, Section E'
_journal_year     2013
_journal_volume     69
_journal_issue      2
_journal_page_first     o208
_journal_page_last     o209
_journal_paper_category     QO
_journal_paper_doi     10.1107/S1600536812052038
_journal_coeditor_code     RN2112
_publ_contact_author_name     'Akiko Okamoto'
_publ_contact_author_address
;
Department of Organic and Polymer Materials Chemistry,
Tokyo University of Agriculture & Technology (TUAT),
Koganei, Tokyo 184.8588, Japan
;
_publ_contact_author_email     'aokamoto@cc.tuat.ac.jp'
_publ_contact_author_fax     '+81-42-388-7291'
_publ_contact_author_phone     '+81-42-388-7601'
_publ_section_title
;
[2,7-Dihydroxy-8-(4-phenoxybenzoyl)naphthalen-1-yl](4-phenoxyphenyl)methanone
;
loop_
    _publ_author_name
    _publ_author_footnote
    _publ_author_address
    'Hijikata, Daichi' .
;
Department of Organic and Polymer Materials Chemistry,
Tokyo University of Agriculture & Technology (TUAT),
Koganei, Tokyo 184.8588, Japan
;
    'Sasagawa, Kosuke' .
;
Department of Organic and Polymer Materials Chemistry,
Tokyo University of Agriculture & Technology (TUAT),
Koganei, Tokyo 184.8588, Japan
;
    'Yoshiwaka, Sayaka' .
;
Department of Organic and Polymer Materials Chemistry,
Tokyo University of Agriculture & Technology (TUAT),
Koganei, Tokyo 184.8588, Japan
;
    'Okamoto, Akiko' .
;
Department of Organic and Polymer Materials Chemistry,
Tokyo University of Agriculture & Technology (TUAT),
Koganei, Tokyo 184.8588, Japan
;
    'Yonezawa, Noriyuki' .
;
Department of Organic and Polymer Materials Chemistry,
Tokyo University of Agriculture & Technology (TUAT),
Koganei, Tokyo 184.8588, Japan
;
