# Supplementary material for: [2,7-Dihy­droxy-8-(4-phen­oxy­benzo­yl)naphthalen-1-yl](4-phen­oxy­phen­yl)methanone
Source: Acta Crystallogr Sect E Struct Rep Online. 2013 Jan 9;69(Pt 2):o208–9. doi: 10.1107/S1600536812052038 (PMC3569745; doi:10.1107/S1600536812052038)
Supplement: Supplementary file 2 [file e-69-0o208-Isup2.hkl]

#
# h,k,l, Fc-squared, Fo-squared, sigma(Fo-squared) and status flag
#
data_I
_shelx_title ' YonezawaLab_120705_3_'
_shelx_refln_list_code          4
_shelx_F_calc_maximum      274.61
_exptl_crystal_F_000      1152.00
_reflns_d_resolution_high  0.8309
 
loop_
 _symmetry_equiv_pos_as_xyz
 'x, y, z'
 'x, -y, z+1/2'
 'x+1/2, y+1/2, z'
 'x+1/2, -y+1/2, z+1/2'
 
_cell_length_a    16.0313
_cell_length_b    18.4956
_cell_length_c    12.1238
_cell_angle_alpha  90.000
_cell_angle_beta  131.389
_cell_angle_gamma  90.000
 
_shelx_F_squared_multiplier     1.000
 
loop_
 _refln_index_h
 _refln_index_k
 _refln_index_l
 _refln_F_squared_calc
 _refln_F_squared_meas
 _refln_F_squared_sigma
 _refln_observed_status
  10   0 -14       94.20      128.43     10.97 o
  12   0 -14      314.13      308.39     16.32 o
  14   0 -14        2.10        1.21      2.91 o
   9   1 -14       61.27       80.28      6.33 o
  11   1 -14       30.85       31.97      4.73 o
  13   1 -14      110.07      120.19      6.63 o
  10   2 -14       87.57       90.70      4.96 o
  12   2 -14        8.32        9.40      3.67 o
  14   2 -14       14.52       21.63      4.61 o
   9   3 -14       77.95       84.92      4.73 o
  11   3 -14       13.38        6.70      3.87 o
  13   3 -14      402.44      482.85     14.87 o
  10   4 -14        4.20       13.12      6.87 o
  12   4 -14        7.88        3.33      2.21 o
  11   5 -14      151.05      170.50      6.35 o
  13   5 -14      113.02      121.85      6.12 o
  12   6 -14       28.36       38.24      3.36 o
   5   1 -13       16.58       10.84      3.35 o
   7   1 -13       75.03       80.05      4.16 o
   9   1 -13       20.10       19.23      2.82 o
  11   1 -13       85.06       73.48      4.66 o
  13   1 -13      278.09      296.59     11.15 o
  15   1 -13       38.52       33.52      7.05 o
  17   1 -13       63.83       76.20      8.20 o
   6   2 -13       58.30       60.88      4.24 o
   8   2 -13      143.95      155.89      5.47 o
  10   2 -13      147.00      156.13      7.50 o
  12   2 -13       15.13       20.31      3.00 o
  14   2 -13      120.37      133.46     20.91 o
  16   2 -13       58.70       61.31      9.04 o
   7   3 -13       33.46       29.32      2.85 o
   9   3 -13       11.33       15.83      3.78 o
  11   3 -13      240.56      263.37      9.35 o
  13   3 -13      138.39      164.15      5.82 o
  15   3 -13      365.55      244.23     77.68 o
  17   3 -13       32.77       26.75      7.44 o
   6   4 -13        9.90        5.97      2.13 o
   8   4 -13        2.03        3.14      2.87 o
  10   4 -13        8.05       10.81      3.27 o
  12   4 -13      105.44       93.15     13.68 o
  14   4 -13      104.87      120.38     48.32 o
  16   4 -13       80.27       61.28     13.42 o
   7   5 -13      260.99      319.29      9.80 o
   9   5 -13       37.27       33.20      4.27 o
  11   5 -13       31.44       40.62      4.22 o
  13   5 -13       42.03       33.88      5.22 o
  15   5 -13       69.21       11.16     50.21 o
  17   5 -13      140.49       83.80     68.84 o
   8   6 -13       17.74       10.73      3.12 o
  10   6 -13      136.03      145.71      6.77 o
  12   6 -13       38.51       38.70      3.71 o
  14   6 -13      386.04      377.51     79.67 o
  16   6 -13       73.55       30.84     56.14 o
   7   7 -13       92.36      120.54      5.74 o
   9   7 -13        1.40        1.93      2.33 o
  11   7 -13        3.43        5.74      2.54 o
  13   7 -13      188.36      215.03     30.20 o
  15   7 -13      143.82       25.31     62.74 o
   8   8 -13       58.06       65.13      5.43 o
  10   8 -13       26.48       22.39      5.06 o
  12   8 -13       15.48       12.91      3.07 o
  14   8 -13       72.85       79.56     34.29 o
   9   9 -13       48.97       52.68      4.57 o
  11   9 -13       34.53       35.96      4.05 o
  13   9 -13        3.53        2.69      2.13 o
  12  10 -13       37.84       39.69      4.40 o
   4   0 -12       75.28       63.81      4.72 o
   6   0 -12       33.17       41.94      5.55 o
   8   0 -12      290.51      328.64     13.79 o
  10   0 -12     1251.04     1186.19     36.95 o
  12   0 -12      941.18      985.59     41.69 o
  14   0 -12       85.04       78.65      9.69 o
  16   0 -12        6.65       14.30     42.74 o
  18   0 -12        0.57        1.51      5.92 o
   3   1 -12       21.01        9.73      3.67 o
   5   1 -12      132.52      117.01      5.00 o
   7   1 -12       36.76       31.93      3.76 o
   9   1 -12      795.86      879.29     20.01 o
  11   1 -12       38.47       42.00      4.64 o
  13   1 -12      278.81      291.50     37.26 o
  15   1 -12       85.82       99.67     47.79 o
  17   1 -12       30.29       31.05     12.21 o
   4   2 -12       39.57       35.94      3.07 o
   6   2 -12       14.36       31.44      3.61 o
   8   2 -12      238.00      244.01      8.03 o
  10   2 -12      393.53      402.12     13.75 o
  12   2 -12      164.55      180.77     25.64 o
  14   2 -12       41.94       47.75      7.06 o
  16   2 -12      123.77      113.52     23.59 o
  18   2 -12       86.13       97.31     14.58 o
   3   3 -12        5.87        3.65      2.78 o
   5   3 -12      207.78      213.94      6.71 o
   7   3 -12       20.40       12.72      2.87 o
   9   3 -12      622.61      677.95     15.76 o
  11   3 -12      740.60      791.34     20.94 o
  13   3 -12      220.36      242.90     31.24 o
  15   3 -12       12.17       11.68      7.05 o
  17   3 -12       48.53       59.18     14.09 o
   4   4 -12       24.65       19.22      2.09 o
   6   4 -12      298.93      310.17      8.65 o
   8   4 -12       73.43       81.20      4.35 o
  10   4 -12      276.28      327.01     11.88 o
  12   4 -12       41.19       49.69      5.96 o
  14   4 -12      256.65      227.21     31.78 o
  16   4 -12       70.70       73.29     18.72 o
  18   4 -12        5.22        3.60      6.97 o
   3   5 -12       44.80       71.16      4.86 o
   5   5 -12      206.58      233.53      6.53 o
   7   5 -12        1.40        0.54      1.67 o
   9   5 -12        2.14       -0.79      3.15 o
  11   5 -12      568.31      534.77     51.02 o
  13   5 -12      277.14      280.08     26.11 o
  15   5 -12       13.77        2.00      5.53 o
  17   5 -12       24.28       12.76      8.68 o
   4   6 -12       68.52       41.73      5.61 o
   6   6 -12      123.57      117.50      6.24 o
   8   6 -12       75.42       85.33      7.22 o
  10   6 -12      205.92      211.99      9.73 o
  12   6 -12       11.65       21.28      3.78 o
  14   6 -12        9.24        5.72      2.65 o
  16   6 -12      215.17      224.92     98.82 o
   5   7 -12        8.49        4.45      2.54 o
   7   7 -12       36.19       44.82      5.81 o
   9   7 -12      127.00      166.19      7.95 o
  11   7 -12       39.10       44.55      4.44 o
  13   7 -12       46.71       56.91      7.34 o
  15   7 -12       75.37       80.49     17.00 o
  17   7 -12       31.57       23.11      4.32 o
   6   8 -12      198.54      208.70      7.58 o
   8   8 -12       28.34       40.34      5.60 o
  10   8 -12       27.29       41.39     15.28 o
  12   8 -12        2.64        3.47      2.18 o
  14   8 -12       14.58        8.91      2.84 o
  16   8 -12       47.73       29.74     16.25 o
   5   9 -12        5.65        6.23      3.16 o
   7   9 -12        1.99        2.04      2.98 o
   9   9 -12        4.46        7.76      2.81 o
  11   9 -12      140.33      124.78      5.94 o
  13   9 -12      237.35      247.50     17.32 o
  15   9 -12      117.51      119.59     44.64 o
   6  10 -12       55.84       67.87      7.73 o
   8  10 -12       94.32       94.79      5.66 o
  10  10 -12       37.30       32.26      3.97 o
  12  10 -12      106.86      119.13      5.15 o
  14  10 -12       47.57       66.21     18.25 o
   7  11 -12       67.22       90.70      5.70 o
   9  11 -12       12.96        9.77      3.78 o
  11  11 -12       56.84       66.42      4.48 o
  13  11 -12       20.08       12.34      3.00 o
   8  12 -12        5.45        5.74      2.44 o
  10  12 -12      110.16      113.11      5.78 o
  12  12 -12      210.65      242.72     14.02 o
   1   1 -11       34.91       32.38      3.74 o
   3   1 -11      171.95      174.56      4.20 o
   5   1 -11      184.80      196.30      7.37 o
   7   1 -11      298.37      311.21      9.71 o
   9   1 -11      693.69      739.89     27.00 o
  11   1 -11      382.14      363.52     52.33 o
  13   1 -11      376.72      387.44     69.14 o
  15   1 -11        8.24        3.28     33.80 o
  17   1 -11      118.45      126.11     19.28 o
  19   1 -11       59.13       75.81      9.94 o
   2   2 -11       29.69       26.99      3.24 o
   4   2 -11       61.40       52.39      3.19 o
   6   2 -11       54.59       53.79      4.49 o
   8   2 -11      512.46      457.39     12.60 o
  10   2 -11     1559.56     1694.51     42.58 o
  12   2 -11        5.60        5.68      2.19 o
  14   2 -11       68.94       56.38     48.51 o
  16   2 -11      111.01       81.91     52.73 o
  18   2 -11       12.80        9.63      8.50 o
   1   3 -11       38.09       34.22      3.33 o
   3   3 -11       51.91       71.16      3.33 o
   5   3 -11      400.99      346.53      9.89 o
   7   3 -11       11.33       22.59      3.48 o
   9   3 -11      745.69      776.58     21.48 o
  11   3 -11      339.68      326.77     23.59 o
  13   3 -11       21.25       19.68      3.86 o
  15   3 -11      236.61      218.52     97.56 o
  17   3 -11       49.83       66.58     14.67 o
   2   4 -11        4.43        4.61      2.17 o
   4   4 -11       67.44       49.76      3.11 o
   6   4 -11      513.68      452.72     11.75 o
   8   4 -11       10.94       18.70      2.97 o
  10   4 -11       92.35       99.92      6.55 o
  12   4 -11       19.22       19.51      2.57 o
  14   4 -11      254.17      242.54     42.61 o
  16   4 -11       57.81       57.01     23.93 o
  18   4 -11       65.48       83.33     14.44 o
   1   5 -11       17.13        3.97      2.73 o
   3   5 -11      101.55      120.50      4.35 o
   5   5 -11      547.45      550.18     11.25 o
   7   5 -11      439.03      455.22     13.90 o
   9   5 -11      258.27      240.36      9.88 o
  11   5 -11      110.31      132.53      7.17 o
  13   5 -11      211.02      198.33      7.22 o
  15   5 -11      484.59      475.95     81.63 o
  17   5 -11       71.22       73.41     24.27 o
   2   6 -11        3.03        5.41      2.17 o
   4   6 -11      174.10      179.81      4.98 o
   6   6 -11      179.70      175.45      8.28 o
   8   6 -11      229.84      238.47     17.69 o
  10   6 -11       18.33       32.64      9.89 o
  12   6 -11      325.76      328.76      9.52 o
  14   6 -11      385.83      387.22     42.17 o
  16   6 -11      193.37      187.95     88.72 o
  18   6 -11       49.65       37.42      6.56 o
   3   7 -11        6.67        5.68      1.49 o
   5   7 -11       37.48       35.63      2.54 o
   7   7 -11      136.36      121.94      8.91 o
   9   7 -11       86.18       96.75     14.21 o
  11   7 -11       26.52       42.10      5.32 o
  13   7 -11      332.40      338.67      9.84 o
  15   7 -11      230.34      210.73     27.22 o
  17   7 -11       57.84       76.58     32.40 o
   2   8 -11      135.18      136.58      8.15 o
   4   8 -11        6.92        6.38      1.93 o
   6   8 -11       48.72       53.15      3.42 o
   8   8 -11       99.34      109.21      6.95 o
  10   8 -11       61.42       75.04      5.63 o
  12   8 -11      107.61      117.59      5.64 o
  14   8 -11       51.31       56.71      3.25 o
  16   8 -11       47.20       44.14     31.70 o
   3   9 -11       20.52       29.79      2.95 o
   5   9 -11       20.38       19.96      3.29 o
   7   9 -11      134.81      143.57      7.38 o
   9   9 -11       63.71       84.43      6.09 o
  11   9 -11      177.18      168.41     25.92 o
  13   9 -11      138.80      135.09      8.20 o
  15   9 -11      119.53      119.19     19.39 o
  17   9 -11       91.16      105.17     48.47 o
   4  10 -11       62.99       75.88      3.99 o
   6  10 -11      158.14      193.53      5.91 o
   8  10 -11      180.90      179.66      8.24 o
  10  10 -11       27.84       25.57      3.89 o
  12  10 -11      194.88      216.71     16.65 o
  14  10 -11       79.74       74.12      8.00 o
  16  10 -11       28.76       28.53     11.75 o
   5  11 -11       30.06       31.28      3.32 o
   7  11 -11       33.63       41.99      4.42 o
   9  11 -11      443.56      472.12     13.76 o
  11  11 -11       41.78       64.74      4.50 o
  13  11 -11       99.63      130.99      7.21 o
  15  11 -11       48.58       40.95     13.50 o
   6  12 -11       48.00       44.61      3.81 o
   8  12 -11       52.13       57.40      4.83 o
  10  12 -11       31.28       37.80      4.01 o
  12  12 -11       63.53       55.93      5.11 o
  14  12 -11        8.69        6.03      4.34 o
   7  13 -11        6.15        5.93      2.43 o
   9  13 -11       76.31       66.70      4.68 o
  11  13 -11       14.20       19.50      2.72 o
  13  13 -11       60.85       77.55      8.41 o
   8  14 -11      116.84      101.92      5.02 o
  10  14 -11       83.49      101.21      4.79 o
  12  14 -11       16.80       10.04      2.79 o
   0   0 -10       43.83       43.29      4.70 o
   2   0 -10        6.43       15.17      2.94 o
   4   0 -10      577.61      580.51     16.17 o
   6   0 -10      484.83      478.33     18.49 o
   8   0 -10      379.91      382.07     14.99 o
  10   0 -10      362.56      327.29     56.69 o
  12   0 -10        9.47        7.03      3.81 o
  14   0 -10       52.80       -7.13     70.86 o
  16   0 -10        7.68        4.68     53.37 o
  18   0 -10      439.18      498.37     33.22 o
  -1   1 -10       39.83       33.80      3.22 o
   1   1 -10      109.50      107.46      4.92 o
   3   1 -10      193.40      187.93      5.30 o
   5   1 -10      182.47      196.19      8.44 o
   7   1 -10      469.71      472.42     12.51 o
   9   1 -10      907.26      871.76     18.77 o
  11   1 -10      232.12      226.93     33.98 o
  13   1 -10      168.90       34.80     30.08 o
  15   1 -10       44.64       26.35     50.17 o
  17   1 -10       10.89       12.73     10.51 o
  19   1 -10      330.05      397.15     19.64 o
   0   2 -10        0.10       -0.92      1.41 o
   2   2 -10       13.99       11.33      1.86 o
   4   2 -10      107.31       80.21      5.10 o
   6   2 -10      814.88      846.47     19.69 o
   8   2 -10     1043.52     1044.37     22.83 o
  10   2 -10      397.29      370.82     30.31 o
  12   2 -10      547.36      525.91     58.79 o
  14   2 -10      490.40      177.02    106.66 o
  16   2 -10      130.29      128.50     99.51 o
  18   2 -10      145.12      152.14     28.88 o
  -1   3 -10       37.25       35.00      3.01 o
   1   3 -10       51.94       54.31      3.69 o
   3   3 -10       96.93       82.41      3.73 o
   5   3 -10      230.53      221.23      6.60 o
   7   3 -10      232.11      225.90      8.31 o
   9   3 -10      329.65      370.05     12.67 o
  11   3 -10      275.00      281.53     11.88 o
  13   3 -10      553.76      504.15     55.20 o
  15   3 -10       76.72       72.50     70.68 o
  17   3 -10      193.73      206.43     53.22 o
  19   3 -10      110.01      114.19     11.80 o
   0   4 -10       45.01       25.17      2.71 o
   2   4 -10       79.40       69.02      3.19 o
   4   4 -10        4.36        4.50      2.07 o
   6   4 -10      572.80      542.88     14.76 o
   8   4 -10      639.53      687.23     52.62 o
  10   4 -10      285.19      291.78     21.50 o
  12   4 -10      394.72      405.41     13.69 o
  14   4 -10       29.43       28.35      4.27 o
  16   4 -10      440.58      435.63    190.22 o
  18   4 -10        0.85       -0.55      6.93 o
  -1   5 -10       14.64        3.77      2.12 o
   1   5 -10        6.02       14.99      2.48 o
   3   5 -10      114.34       91.12      4.07 o
   5   5 -10     1158.92     1239.48     26.95 o
   7   5 -10      813.06      886.93     19.79 o
   9   5 -10      169.07      189.93     11.90 o
  11   5 -10      264.24      263.31     13.22 o
  13   5 -10       56.52       66.01     10.25 o
  15   5 -10      339.90      317.46     54.77 o
  17   5 -10      159.44      164.49     67.82 o
   0   6 -10        0.05        1.51      1.81 o
   2   6 -10       94.60       90.38      3.56 o
   4   6 -10       17.02       27.77      3.71 o
   6   6 -10      109.69      106.20      4.92 o
   8   6 -10      298.67      276.48     10.92 o
  10   6 -10      158.93      159.35      9.30 o
  12   6 -10      546.14      528.13     25.76 o
  14   6 -10      708.94      684.68     48.81 o
  16   6 -10      212.61      229.43    103.91 o
  18   6 -10       53.99       59.45      8.04 o
   1   7 -10        0.44        3.83      2.12 o
   3   7 -10       37.58       40.71      2.96 o
   5   7 -10      210.36      228.28      7.06 o
   7   7 -10       60.81       45.68      5.61 o
   9   7 -10       73.10       77.17      6.15 o
  11   7 -10        3.97        9.98      2.80 o
  13   7 -10      196.38      186.34      9.30 o
  15   7 -10      106.29      112.65     16.77 o
  17   7 -10       51.24       43.43     25.12 o
   0   8 -10       14.21       23.13      3.84 o
   2   8 -10       14.36       25.54      2.74 o
   4   8 -10      303.99      298.17      7.04 o
   6   8 -10       37.80       38.19      3.81 o
   8   8 -10      107.34       88.62      6.35 o
  10   8 -10      182.70      159.26      7.32 o
  12   8 -10       52.65       57.13      3.60 o
  14   8 -10       31.95       28.23      5.12 o
  16   8 -10      213.43      207.34     99.55 o
   1   9 -10        1.00        0.84      1.52 o
   3   9 -10      108.30      122.49      3.91 o
   5   9 -10       18.04       10.88      3.32 o
   7   9 -10       71.75       80.96      5.85 o
   9   9 -10      225.82      224.33      9.21 o
  11   9 -10      510.79      473.79     13.03 o
  13   9 -10      219.00      204.04     13.08 o
  15   9 -10       15.25        5.91      2.81 o
  17   9 -10       18.53       22.00     12.47 o
   2  10 -10       23.75       21.60      2.74 o
   4  10 -10       12.38       13.25      2.53 o
   6  10 -10      544.12      519.27     12.37 o
   8  10 -10      265.09      250.13     12.18 o
  10  10 -10       46.45       33.19      5.66 o
  12  10 -10       48.11       59.37      3.74 o
  14  10 -10       26.87       25.28      3.80 o
  16  10 -10        1.12        0.19      3.08 o
   1  11 -10       72.86       67.27      7.20 o
   3  11 -10       81.21       91.19      3.95 o
   5  11 -10      150.78      173.89      6.49 o
   7  11 -10      243.38      228.25      7.14 o
   9  11 -10      280.23      270.04      9.89 o
  11  11 -10        4.15       11.05      2.75 o
  13  11 -10      103.44      112.67     14.01 o
  15  11 -10       18.53        8.91      4.37 o
   2  12 -10       58.26       72.76      7.63 o
   4  12 -10       22.21       21.59      2.50 o
   6  12 -10        1.98        1.75      1.83 o
   8  12 -10       94.60       73.66      4.18 o
  10  12 -10       96.44      109.24      5.88 o
  12  12 -10       29.38       27.22      4.10 o
  14  12 -10       77.23       78.84      4.96 o
   3  13 -10      105.06      111.30      6.19 o
   5  13 -10       31.59       46.34      3.15 o
   7  13 -10       46.74       60.99      3.68 o
   9  13 -10       12.40       10.16      3.14 o
  11  13 -10       94.05       87.53      4.51 o
  13  13 -10      142.33      138.70     19.56 o
  15  13 -10       20.35        5.92     15.25 o
   4  14 -10      126.91      132.25      5.88 o
   6  14 -10       40.99       45.74      3.12 o
   8  14 -10       26.47       26.45      3.71 o
  10  14 -10        4.94        4.51      2.27 o
  12  14 -10       21.34       13.89      4.28 o
  14  14 -10       97.09       70.03     25.11 o
   5  15 -10       16.24       17.87      3.21 o
   7  15 -10      254.70      258.85      7.93 o
   9  15 -10       73.81       86.43      4.64 o
  11  15 -10       12.99        5.94      2.80 o
   8  16 -10        3.12        0.35      2.41 o
  10  16 -10       13.30        6.43      2.59 o
  -3   1  -9       19.27        9.17      2.99 o
  -1   1  -9      109.43      107.60      5.34 o
   1   1  -9      405.85      388.47      8.39 o
   3   1  -9       25.57       32.09      2.61 o
   5   1  -9      504.30      496.59     11.99 o
   7   1  -9      633.67      649.98     14.34 o
   9   1  -9       72.02       63.90      5.69 o
  11   1  -9      231.81      220.99     25.46 o
  13   1  -9       31.19        8.59     16.65 o
  15   1  -9      103.39       52.02     56.90 o
  17   1  -9       39.84       40.24     13.86 o
  19   1  -9      325.23      385.63     16.24 o
  -2   2  -9       29.12       26.89      3.13 o
   0   2  -9      742.92      641.32     15.05 o
   2   2  -9      185.81      143.90      4.41 o
   4   2  -9      142.78      169.25      6.57 o
   6   2  -9      592.26      556.56     13.17 o
   8   2  -9      291.55      313.01     19.57 o
  10   2  -9      158.13      159.50     16.55 o
  12   2  -9      237.71      245.33     38.87 o
  14   2  -9      160.52       53.01     28.70 o
  16   2  -9      594.42      551.84    306.29 o
  18   2  -9       96.77      102.28     10.56 o
  -3   3  -9        5.47        3.49      1.89 o
  -1   3  -9       54.32       54.34      4.07 o
   1   3  -9      168.49      220.44      7.02 o
   3   3  -9      123.16      104.42      3.88 o
   5   3  -9      291.44      280.72      7.23 o
   7   3  -9       71.18       83.53      9.48 o
   9   3  -9      885.11      814.79    121.09 o
  11   3  -9      726.70      726.21     65.77 o
  13   3  -9       45.94       43.89     10.15 o
  15   3  -9      250.89      188.08    146.82 o
  17   3  -9        8.19       10.30     10.41 o
  19   3  -9      111.27      108.12      8.28 o
  -2   4  -9        5.65        4.32      2.01 o
   0   4  -9        0.03       -0.18      1.82 o
   2   4  -9       31.30       55.96      3.21 o
   4   4  -9      242.65      232.92      5.91 o
   6   4  -9      216.05      253.26      6.47 o
   8   4  -9       29.41       34.92      4.39 o
  10   4  -9      512.38      535.87     13.47 o
  12   4  -9      916.49      970.46     42.74 o
  14   4  -9       76.72       55.46     16.50 o
  16   4  -9      427.72      413.19    191.98 o
  18   4  -9      297.78      361.36     36.50 o
  -3   5  -9       44.60       72.69      4.62 o
  -1   5  -9        7.20       18.07      3.07 o
   1   5  -9       32.53       43.64      2.66 o
   3   5  -9       45.30       46.02      3.16 o
   5   5  -9     5641.44     5960.93    129.63 o
   7   5  -9      276.82      274.52     11.21 o
   9   5  -9      192.80      190.97      6.90 o
  11   5  -9      472.31      514.98     33.76 o
  13   5  -9       98.02      102.37      9.60 o
  15   5  -9      460.13      471.89     16.83 o
  17   5  -9      160.07      162.42     65.95 o
  -2   6  -9        3.54        4.90      1.74 o
   0   6  -9       95.85       97.18      4.11 o
   2   6  -9       88.67       78.54      3.14 o
   4   6  -9      619.06      618.05     11.65 o
   6   6  -9      120.44      132.95      5.41 o
   8   6  -9      208.89      251.90      9.36 o
  10   6  -9        1.21        5.57      2.42 o
  12   6  -9      223.75      221.25      7.89 o
  14   6  -9       71.94       73.66      7.26 o
  16   6  -9      103.42       84.43     41.44 o
  18   6  -9      288.10      265.32     31.79 o
  -1   7  -9        0.43        3.95      1.53 o
   1   7  -9      133.64      122.78      4.15 o
   3   7  -9      136.42      162.43      4.92 o
   5   7  -9      565.06      503.44     10.23 o
   7   7  -9      143.28      160.96      5.86 o
   9   7  -9      454.86      442.26     12.86 o
  11   7  -9       21.72       18.79      2.65 o
  13   7  -9      104.79       97.00     13.39 o
  15   7  -9      219.35      213.78     31.74 o
  17   7  -9      200.99      167.78     65.29 o
  -2   8  -9      140.38      140.85      7.69 o
   0   8  -9        0.03        1.21      1.42 o
   2   8  -9       60.60       48.67      2.89 o
   4   8  -9      138.13      102.15      4.79 o
   6   8  -9        3.01       10.73      3.19 o
   8   8  -9       44.05       56.67      5.48 o
  10   8  -9       18.20       28.98      3.29 o
  12   8  -9      317.92      299.49      9.84 o
  14   8  -9      156.08      176.52      9.72 o
  16   8  -9       37.05       29.86     24.14 o
  18   8  -9        6.67       10.37      4.78 o
  -1   9  -9        1.47        1.45      1.75 o
   1   9  -9       41.02       43.32      2.43 o
   3   9  -9      662.65      651.07     11.80 o
   5   9  -9      590.61      646.73     17.22 o
   7   9  -9       11.72        8.29      2.42 o
   9   9  -9       98.08      102.43      7.87 o
  11   9  -9      548.06      536.02     11.73 o
  13   9  -9       98.34      116.00     14.01 o
  15   9  -9       17.86       11.17      5.25 o
  17   9  -9       36.57       35.86     26.79 o
   0  10  -9       67.88       67.40      3.10 o
   2  10  -9       79.42       64.66      2.85 o
   4  10  -9      135.13      157.34      5.61 o
   6  10  -9      230.66      237.58      7.80 o
   8  10  -9      426.42      427.41     10.57 o
  10  10  -9      647.25      597.68     15.83 o
  12  10  -9      274.91      261.07      8.28 o
  14  10  -9      184.69      201.63      8.73 o
  16  10  -9       55.99       63.08     28.21 o
  -1  11  -9       78.81       72.61      8.12 o
   1  11  -9       24.26       37.03      2.60 o
   3  11  -9      122.13      138.09      4.74 o
   5  11  -9       52.37       47.01      4.10 o
   7  11  -9      131.81      146.72      5.90 o
   9  11  -9      657.03      655.54     19.11 o
  11  11  -9      646.67      634.28     13.42 o
  13  11  -9       96.30      102.30      6.41 o
  15  11  -9       45.83       51.92     17.02 o
   0  12  -9        0.01       -0.62      4.19 o
   2  12  -9      236.80      241.06      5.94 o
   4  12  -9       60.56       55.20      3.76 o
   6  12  -9      348.40      337.84      9.31 o
   8  12  -9      317.92      359.68     10.60 o
  10  12  -9       90.19       97.25      5.55 o
  12  12  -9       60.30       66.19      4.78 o
  14  12  -9       92.00      107.60      7.91 o
  16  12  -9       44.84       56.66      6.97 o
   1  13  -9       73.57       93.17      5.29 o
   3  13  -9      149.04      162.54      5.05 o
   5  13  -9       81.98       87.66      4.46 o
   7  13  -9      160.24      151.72      5.84 o
   9  13  -9       95.92       77.63      4.18 o
  11  13  -9        1.60        1.64      1.71 o
  13  13  -9       70.26       73.72      9.70 o
  15  13  -9        1.55       -0.08      2.37 o
   2  14  -9       26.19       28.51      4.22 o
   4  14  -9      167.00      180.02      5.45 o
   6  14  -9       50.41       66.94      4.05 o
   8  14  -9      178.84      165.92      7.20 o
  10  14  -9       36.94       30.53      3.36 o
  12  14  -9       10.77       13.90      2.06 o
  14  14  -9       16.69        8.21      3.47 o
   3  15  -9       11.30       13.41      2.33 o
   5  15  -9       81.54       82.96      3.76 o
   7  15  -9        2.32        6.59      2.13 o
   9  15  -9       36.56       41.89      2.88 o
  11  15  -9       29.10       34.86      3.95 o
  13  15  -9       14.49       19.44     15.18 o
   4  16  -9       30.27       43.54      9.07 o
   6  16  -9       80.72       88.60      3.84 o
   8  16  -9       45.92       53.93      3.17 o
  10  16  -9        0.21        0.24      1.99 o
  12  16  -9       39.44       35.45     19.57 o
   7  17  -9      100.59      105.25      6.66 o
   9  17  -9       28.14       21.50      5.33 o
  -4   0  -8       84.81       76.88      9.84 o
  -2   0  -8        7.03       57.72     27.50 o
   0   0  -8        2.11        0.26      3.30 o
   2   0  -8       23.90       23.68      3.41 o
   4   0  -8     1007.12     1020.45     24.52 o
   6   0  -8     1588.43     1512.67     26.08 o
   8   0  -8      268.64      312.55      6.44 o
  10   0  -8     3407.85     3275.63    201.22 o
  14   0  -8       12.31        7.62     48.14 o
  16   0  -8      366.29      414.49     91.50 o
  18   0  -8      466.80      524.14     29.12 o
  -5   1  -8       17.32        9.67      2.80 o
  -3   1  -8      178.40      177.82      6.73 o
  -1   1  -8      412.67      388.37     12.36 o
   1   1  -8       96.90       98.75      4.02 o
   3   1  -8       57.11       64.28      2.97 o
   5   1  -8       26.79       35.37      2.52 o
   7   1  -8      523.41      541.90      8.39 o
   9   1  -8     1263.71     1334.08     28.56 o
  11   1  -8      252.48      231.90      8.06 o
  13   1  -8      181.19       49.27     21.04 o
  15   1  -8       55.86       24.08     43.23 o
  17   1  -8       37.11       42.43      8.86 o
  -4   2  -8       39.49       37.97      3.24 o
  -2   2  -8       13.64       12.18      3.08 o
   0   2  -8        0.19        2.59      1.73 o
   2   2  -8       40.76       34.16      2.62 o
   4   2  -8      207.89      210.86      4.39 o
   6   2  -8      257.76      269.33     14.38 o
   8   2  -8      194.93      181.65      3.36 o
  10   2  -8      225.36      249.79     43.92 o
  12   2  -8      407.75      370.36     90.70 o
  14   2  -8      462.06      327.57    108.09 o
  16   2  -8      938.77      878.76    206.68 o
  18   2  -8      137.11      142.58     10.15 o
  -3   3  -8       53.48       74.14      4.47 o
  -1   3  -8      168.07      216.51      7.63 o
   1   3  -8       33.00       35.71      3.79 o
   3   3  -8     1162.38     1102.02     16.61 o
   5   3  -8     1685.57     1711.35     26.98 o
   7   3  -8      526.46      536.38      8.85 o
   9   3  -8     1818.22     1761.16     41.90 o
  11   3  -8     1652.81     1624.02    184.42 o
  13   3  -8      641.55      542.93     76.12 o
  15   3  -8      612.66      524.84    250.37 o
  17   3  -8        7.77        6.59      8.93 o
  -4   4  -8       24.13       21.19      2.42 o
  -2   4  -8       76.33       68.20      3.52 o
   0   4  -8      382.61      386.62      7.84 o
   2   4  -8      237.79      214.70      4.92 o
   4   4  -8      658.57      608.97     11.55 o
   6   4  -8      203.79      198.53      4.54 o
   8   4  -8      484.00      461.97     18.82 o
  10   4  -8      481.11      512.32     38.31 o
  12   4  -8      624.28      620.10     72.72 o
  14   4  -8      483.56      468.08     61.40 o
  16   4  -8      342.21      301.68    131.14 o
  18   4  -8        2.67        3.47      3.08 o
  -3   5  -8      102.35      121.23      4.00 o
  -1   5  -8       32.97       47.16      3.27 o
   1   5  -8       63.56       63.74      3.14 o
   3   5  -8      611.41      630.84     10.43 o
   5   5  -8     1254.41     1177.20     19.82 o
   7   5  -8      787.77      741.41     15.62 o
   9   5  -8       90.59       98.53      5.01 o
  11   5  -8      134.21      149.45      8.72 o
  13   5  -8     1103.12     1045.42     29.96 o
  15   5  -8      849.83      900.22     55.26 o
  17   5  -8      160.63      167.87     18.67 o
  -4   6  -8       70.50       43.34      4.21 o
  -2   6  -8       93.91       90.04      4.01 o
   0   6  -8        0.06        0.27      1.36 o
   2   6  -8      172.21      149.64      4.51 o
   4   6  -8      862.84      833.42     25.95 o
   6   6  -8      641.29      625.12     14.12 o
   8   6  -8       31.95       33.16      3.14 o
  10   6  -8      113.73      115.31      4.67 o
  12   6  -8      154.33      137.30      9.28 o
  14   6  -8     1018.83      919.49    100.12 o
  16   6  -8      444.55      405.20    206.90 o
  18   6  -8       54.41       58.78      7.36 o
  -3   7  -8        7.10        8.39      2.43 o
  -1   7  -8      139.12      125.85      4.58 o
   1   7  -8      776.56      792.40     12.95 o
   3   7  -8      797.56      749.24     14.19 o
   5   7  -8     2211.79     2115.13     36.19 o
   7   7  -8      194.79      184.80      5.71 o
   9   7  -8       27.89       27.09      3.47 o
  11   7  -8       14.46       17.38      3.21 o
  13   7  -8      608.21      650.02     72.25 o
  15   7  -8       33.11       29.14     22.25 o
  17   7  -8      205.13      181.28     29.36 o
  -2   8  -8       14.45       24.55      3.31 o
   0   8  -8       50.43       46.61      2.80 o
   2   8  -8     2026.64     2007.30     32.36 o
   4   8  -8     2104.24     2183.45     39.73 o
   6   8  -8      497.54      500.97     12.00 o
   8   8  -8      414.42      400.13      9.31 o
  10   8  -8      164.94      164.67      7.25 o
  12   8  -8      349.19      360.36     16.29 o
  14   8  -8      778.52      782.61     46.66 o
  16   8  -8       12.31       17.10      6.11 o
  -3   9  -8       21.73       29.42      2.98 o
  -1   9  -8       41.80       42.46      2.75 o
   1   9  -8      459.96      550.35      9.24 o
   3   9  -8       74.01      104.10      4.11 o
   5   9  -8      278.94      244.16      7.22 o
   7   9  -8      244.34      237.97      7.09 o
   9   9  -8       91.45       85.33      4.02 o
  11   9  -8      278.01      253.52      9.06 o
  13   9  -8       65.81       84.35      8.36 o
  15   9  -8       23.08       19.54      9.72 o
  17   9  -8       36.77       42.58      6.87 o
  -2  10  -8       23.60       22.11      2.70 o
   0  10  -8        0.07        0.43      1.09 o
   2  10  -8      494.22      479.60      9.40 o
   4  10  -8      428.99      373.17      9.30 o
   6  10  -8       66.72       54.82      4.17 o
   8  10  -8      283.18      286.42      7.73 o
  10  10  -8       40.65       36.80      3.05 o
  12  10  -8      243.57      236.77      7.71 o
  14  10  -8       15.40       22.42      5.73 o
  16  10  -8        1.25       -0.30      3.34 o
  -1  11  -8       25.33       37.96      3.12 o
   1  11  -8      199.09      180.63      4.08 o
   3  11  -8      531.20      530.94     11.67 o
   5  11  -8       51.29       61.85      4.48 o
   7  11  -8       70.43       49.94      3.98 o
   9  11  -8      475.65      464.00     10.68 o
  11  11  -8      605.21      594.77     15.39 o
  13  11  -8      236.43      224.75     22.55 o
  15  11  -8       17.24        7.72      4.07 o
  -2  12  -8       56.92       69.61      5.73 o
   0  12  -8      287.83      261.53      6.08 o
   2  12  -8      252.68      237.36      6.20 o
   4  12  -8       27.10       43.12     12.02 o
   6  12  -8      109.58      107.11      5.43 o
   8  12  -8      248.58      272.80      8.31 o
  10  12  -8      229.51      227.87      6.52 o
  12  12  -8       57.06       56.57      3.86 o
  14  12  -8       56.98       39.18     13.35 o
  16  12  -8        9.86        5.79      4.22 o
  -1  13  -8       73.39       96.77      6.48 o
   1  13  -8      193.15      220.57      8.46 o
   3  13  -8      621.29      607.34     13.21 o
   5  13  -8      395.11      450.38     11.24 o
   7  13  -8      134.77      118.84      5.42 o
   9  13  -8      143.16      121.71      5.05 o
  11  13  -8      331.84      321.22     10.32 o
  13  13  -8      154.37      175.73     29.52 o
  15  13  -8        9.25       21.34      4.97 o
   0  14  -8        0.00        0.34      1.66 o
   2  14  -8        7.15        3.75      2.13 o
   4  14  -8      196.14      188.62      6.20 o
   6  14  -8      226.59      225.62      7.14 o
   8  14  -8      311.85      292.93      8.52 o
  10  14  -8        3.06        0.69      1.17 o
  12  14  -8       13.79       17.93      2.43 o
  14  14  -8       65.21       54.79     15.70 o
   1  15  -8       33.74       46.19      4.76 o
   3  15  -8       53.57       52.31      4.25 o
   5  15  -8       81.32      103.04      4.60 o
   7  15  -8       88.11       93.15      7.36 o
   9  15  -8        0.56        1.87      1.92 o
  11  15  -8        9.74        8.90      2.10 o
  13  15  -8      125.44      118.44      7.76 o
   2  16  -8       35.95       35.55      3.20 o
   4  16  -8      222.25      248.95      9.29 o
   6  16  -8      298.76      289.97      8.71 o
   8  16  -8       42.93       46.93      3.19 o
  10  16  -8       66.99       69.73      5.05 o
  12  16  -8       39.23       54.19     12.62 o
   3  17  -8       25.46       26.97      3.07 o
   5  17  -8        1.27        3.24      2.31 o
   7  17  -8       27.45       35.85      2.68 o
   9  17  -8        2.45        2.72      3.50 o
   4  18  -8       33.51       48.99      3.64 o
   6  18  -8       66.85       66.74      5.50 o
   8  18  -8        0.30        0.72      1.98 o
  10  18  -8       32.65       34.20      4.71 o
  -5   1  -7      134.38      120.37      5.26 o
  -3   1  -7      188.92      192.40      7.32 o
  -1   1  -7       91.32       97.63      5.25 o
   1   1  -7      130.58      123.65      3.24 o
   3   1  -7      154.32      105.73      2.63 o
   5   1  -7     2826.59     2896.27     43.10 o
   7   1  -7      861.26      888.63     10.57 o
   9   1  -7      271.19      250.00      6.73 o
  11   1  -7     1073.92     1035.89     67.47 o
  13   1  -7       83.66       24.35     13.55 o
  15   1  -7       57.52       50.24     34.56 o
  17   1  -7       11.31       13.54      5.01 o
  -6   2  -7       60.97       59.60      3.19 o
  -4   2  -7       60.51       55.13      4.27 o
  -2   2  -7      185.45      138.98      4.91 o
   0   2  -7      113.64       90.77      2.95 o
   2   2  -7      227.34      224.09      3.98 o
   4   2  -7       71.51       69.79      1.76 o
   6   2  -7     1139.15     1205.54     13.96 o
   8   2  -7     1123.07     1107.72     12.90 o
  10   2  -7     2616.96     2850.98     92.97 o
  12   2  -7      364.82      308.94     70.72 o
  14   2  -7      148.86       77.71     55.81 o
  16   2  -7      598.25      623.56     34.08 o
  18   2  -7       16.02        9.75      7.23 o
  -5   3  -7      206.57      210.94      6.46 o
  -3   3  -7       93.64       84.69      4.01 o
  -1   3  -7       35.50       29.72      2.93 o
   1   3  -7      328.05      333.65      6.03 o
   3   3  -7     1459.60     1529.34     20.86 o
   5   3  -7      505.76      519.74     11.27 o
   7   3  -7      372.85      374.24      5.32 o
   9   3  -7      522.37      528.37     15.08 o
  11   3  -7      625.61      632.64    150.97 o
  13   3  -7     1356.71     1284.93     46.96 o
  15   3  -7      624.93      591.52    227.17 o
  17   3  -7      206.77      185.69     10.69 o
  -6   4  -7       11.61        9.80      2.91 o
  -4   4  -7       70.68       49.28      3.11 o
  -2   4  -7       34.77       55.08      3.58 o
   0   4  -7        0.08        0.93      1.16 o
   2   4  -7      353.58      358.06      6.25 o
   4   4  -7      165.46      173.29      2.97 o
   6   4  -7      408.85      458.12     10.59 o
   8   4  -7     1324.38     1469.44     21.19 o
  10   4  -7      398.00      381.10     30.21 o
  12   4  -7       13.97       20.55      4.12 o
  14   4  -7       25.12       11.08     12.66 o
  16   4  -7      426.04      417.02     83.61 o
  18   4  -7       66.02       79.18      6.19 o
  -5   5  -7      214.87      230.07      6.66 o
  -3   5  -7      124.01       88.16      4.44 o
  -1   5  -7       58.87       63.82      3.84 o
   1   5  -7      155.54      145.15      4.13 o
   3   5  -7      198.22      199.73      3.83 o
   5   5  -7      156.25      176.46      4.61 o
   7   5  -7     1070.18     1081.72     17.86 o
   9   5  -7     1012.68     1097.32     21.20 o
  11   5  -7       88.97       82.08     14.68 o
  13   5  -7     1628.33     1457.34     78.84 o
  15   5  -7      860.42      897.69     53.89 o
  17   5  -7      155.40      152.07     10.22 o
  -4   6  -7      176.90      179.92      7.42 o
  -2   6  -7       91.64       78.93      4.07 o
   0   6  -7      454.36      474.41      8.95 o
   2   6  -7      146.82      194.01      4.51 o
   4   6  -7      940.56      946.68     13.94 o
   6   6  -7     1823.01     1879.31     27.48 o
   8   6  -7      248.24      222.82      4.20 o
  10   6  -7      113.59      103.58      3.88 o
  12   6  -7     1117.47     1314.97    205.91 o
  14   6  -7       67.09       53.08     26.66 o
  16   6  -7      104.59       69.22     36.78 o
  -5   7  -7        7.04        5.99      2.33 o
  -3   7  -7       40.42       40.96      3.94 o
  -1   7  -7      786.29      789.56     14.17 o
   1   7  -7     2874.25     3004.32     50.11 o
   3   7  -7      121.85      108.96      3.27 o
   5   7  -7      163.10      178.08      8.01 o
   7   7  -7      652.99      663.81     10.59 o
   9   7  -7      256.00      235.59      6.48 o
  11   7  -7      376.75      339.91     10.00 o
  13   7  -7      337.35      376.86     13.92 o
  15   7  -7       34.82       46.38     27.39 o
  17   7  -7       51.99       45.04      6.51 o
  -4   8  -7        7.42        7.72      2.73 o
  -2   8  -7       63.40       48.44      3.40 o
   0   8  -7        0.26        6.47      1.92 o
   2   8  -7      529.68      540.96      9.60 o
   4   8  -7      301.42      334.56      6.71 o
   6   8  -7      451.13      448.20     10.24 o
   8   8  -7      323.91      290.16      6.39 o
  10   8  -7       83.95       84.47      5.21 o
  12   8  -7      105.39       94.74      9.35 o
  14   8  -7        8.88       16.96      7.18 o
  16   8  -7       36.13       33.50     13.88 o
  -5   9  -7        4.54        6.45      2.39 o
  -3   9  -7      114.88      129.92      6.49 o
  -1   9  -7      467.27      555.07     10.71 o
   1   9  -7     1341.23     1204.72     19.67 o
   3   9  -7      693.68      621.04     11.40 o
   5   9  -7      231.75      239.24      6.50 o
   7   9  -7      389.47      425.02      8.31 o
   9   9  -7      198.37      198.73      5.13 o
  11   9  -7      164.55      179.25      7.47 o
  13   9  -7      138.89      169.99     14.94 o
  15   9  -7       23.11       17.10      9.65 o
  17   9  -7       17.40       15.12      5.11 o
  -4  10  -7       64.64       78.06      4.66 o
  -2  10  -7       80.48       74.23      4.58 o
   0  10  -7     1117.59      949.98     17.18 o
   2  10  -7      607.69      512.16      9.14 o
   4  10  -7      455.38      434.83     10.03 o
   6  10  -7       82.34       90.92      5.81 o
   8  10  -7       16.19       12.56      1.93 o
  10  10  -7     1227.64     1204.36     29.12 o
  12  10  -7      882.26      916.86     29.44 o
  14  10  -7        0.84        0.39      3.40 o
  16  10  -7       56.35       64.77      8.22 o
  -3  11  -7       83.96       93.01      5.46 o
  -1  11  -7      208.38      217.85     20.01 o
   1  11  -7      448.41      460.34     14.70 o
   3  11  -7      954.09      970.49     19.21 o
   5  11  -7       40.99       45.39      4.09 o
   7  11  -7       21.04       31.33      3.30 o
   9  11  -7       83.70       90.16      3.55 o
  11  11  -7      250.03      237.51      8.18 o
  13  11  -7      158.67      178.58     26.16 o
  15  11  -7       15.99       10.83      5.37 o
  -2  12  -7      233.04      245.67      8.58 o
   0  12  -7        0.12        2.83      2.00 o
   2  12  -7       61.96       53.14      3.63 o
   4  12  -7       34.37       41.77      4.00 o
   6  12  -7       46.70       39.47      4.50 o
   8  12  -7      302.75      317.30      7.66 o
  10  12  -7      365.99      368.11      9.02 o
  12  12  -7      520.44      502.20     18.22 o
  14  12  -7       41.45       30.68      5.96 o
  16  12  -7       46.20       61.66      7.59 o
  -3  13  -7      107.92      112.25      5.25 o
  -1  13  -7      194.91      213.33      7.72 o
   1  13  -7       39.78       47.56      3.05 o
   3  13  -7      167.53      174.23      5.68 o
   5  13  -7      132.66      141.99      5.96 o
   7  13  -7     1231.32     1117.39     23.86 o
   9  13  -7      452.67      427.41      9.26 o
  11  13  -7        7.56       14.29      6.30 o
  13  13  -7      257.24      282.64     31.79 o
  15  13  -7        9.57       23.69      5.53 o
  -2  14  -7       27.53       30.40      4.46 o
   0  14  -7      171.28      190.56      6.01 o
   2  14  -7       64.15       72.51      4.95 o
   4  14  -7       46.83       42.22      3.59 o
   6  14  -7       69.48       79.61      4.79 o
   8  14  -7       82.19       76.80      4.30 o
  10  14  -7       33.19       20.77      3.09 o
  12  14  -7       41.88       42.28      7.13 o
  14  14  -7       77.16       80.62      8.41 o
  -1  15  -7       34.06       43.07      3.46 o
   1  15  -7      214.28      200.69      6.10 o
   3  15  -7        4.01        4.18      2.82 o
   5  15  -7        9.48        8.20      2.83 o
   7  15  -7       61.79       66.30      4.15 o
   9  15  -7       30.48       30.25      2.31 o
  11  15  -7       16.22       16.52      2.86 o
  13  15  -7      234.33      238.19     13.63 o
   0  16  -7        0.05       -0.57      2.12 o
   2  16  -7       23.71       34.02      3.54 o
   4  16  -7       81.05      108.30      6.19 o
   6  16  -7       27.65       28.21      3.04 o
   8  16  -7      102.24      113.27      5.05 o
  10  16  -7        8.59        4.76      2.18 o
  12  16  -7        8.22        3.89      3.00 o
   1  17  -7       44.09       53.59      5.04 o
   3  17  -7       10.93        8.06      2.70 o
   5  17  -7        6.33       11.20      4.18 o
   7  17  -7      135.91      128.45      5.95 o
   9  17  -7       52.18       45.62      5.99 o
  11  17  -7       83.47       97.32      6.68 o
   2  18  -7       43.83       43.18      3.32 o
   4  18  -7      100.14      118.84      5.75 o
   6  18  -7       66.58       71.89      4.72 o
   8  18  -7       54.10       45.08      9.05 o
  10  18  -7       52.85       52.76      8.64 o
   5  19  -7       30.87       31.25      3.57 o
   7  19  -7      144.25      188.07     12.12 o
   9  19  -7       18.61       11.26      3.83 o
  -6   0  -6       29.43       45.53      5.14 o
  -4   0  -6      577.98      572.59     22.43 o
  -2   0  -6       24.58       20.51      2.67 o
   0   0  -6      272.15      315.60      5.87 o
   2   0  -6     5161.88     5614.36    113.21 o
   4   0  -6     5853.77     6084.34    104.47 o
   6   0  -6      680.83      739.10     11.09 o
   8   0  -6     2061.14     2136.35     61.09 o
  10   0  -6      241.24      250.95     21.15 o
  12   0  -6      497.90      126.54     61.62 o
  14   0  -6       14.34       21.89     30.01 o
  16   0  -6       10.30        9.06      6.41 o
  -7   1  -6       76.76       79.92      3.67 o
  -5   1  -6      186.21      199.45      7.10 o
  -3   1  -6       23.84       33.87      3.03 o
  -1   1  -6      134.08      120.86      2.41 o
   1   1  -6      935.49      971.11     11.76 o
   3   1  -6      859.38      862.48      9.14 o
   5   1  -6     1534.91     1686.26     34.41 o
   7   1  -6     1672.07     1741.03     18.90 o
   9   1  -6      796.13      825.80     16.87 o
  11   1  -6      323.62      278.60     35.80 o
  13   1  -6       90.36       27.31     28.02 o
  15   1  -6      109.47      106.00     13.97 o
  17   1  -6      121.79      118.98      8.59 o
  -6   2  -6       13.47       26.71      2.46 o
  -4   2  -6      114.44       83.54      4.59 o
  -2   2  -6       43.69       33.58      2.96 o
   0   2  -6        0.53        2.32      0.98 o
   2   2  -6      722.76      718.60      8.55 o
   4   2  -6     2570.96     2647.16     29.81 o
   6   2  -6      701.70      725.86      8.47 o
   8   2  -6     2957.43     3176.13     38.48 o
  10   2  -6      464.07      459.61     23.65 o
  12   2  -6       25.47       30.04      7.78 o
  14   2  -6      466.41      452.81    232.44 o
  16   2  -6      130.95      139.78      9.22 o
  18   2  -6       78.04       98.96     12.44 o
  -7   3  -6       31.99       29.88      3.57 o
  -5   3  -6      405.70      347.08      8.14 o
  -3   3  -6      124.39      106.28      4.49 o
  -1   3  -6      325.67      336.70      5.62 o
   1   3  -6       73.66       81.11      2.37 o
   3   3  -6     5120.54     5182.87     69.56 o
   5   3  -6      246.44      257.45      4.00 o
   7   3  -6      985.02     1126.47     13.48 o
   9   3  -6      395.74      428.53     13.62 o
  11   3  -6      182.30      205.64     24.95 o
  13   3  -6     1351.03     1701.36    140.30 o
  15   3  -6      244.44      232.64     50.79 o
  17   3  -6       53.50       58.91      5.56 o
  -6   4  -6      292.22      301.57      8.34 o
  -4   4  -6        3.10        6.88      2.17 o
  -2   4  -6      238.67      209.18      6.25 o
   0   4  -6      264.92      275.88      4.27 o
   2   4  -6     1601.77     1632.57     19.50 o
   4   4  -6     3028.50     3208.48     67.10 o
   6   4  -6     1809.89     1863.51     21.81 o
   8   4  -6     1204.24     1270.55     16.54 o
  10   4  -6      243.13      243.34     19.54 o
  12   4  -6     1315.82     1266.12    115.95 o
  14   4  -6      510.26      482.70    209.72 o
  16   4  -6      463.22      512.40     86.65 o
  18   4  -6        3.53        4.12      6.68 o
  -7   5  -6      263.79      321.72      9.62 o
  -5   5  -6      551.56      556.89     13.55 o
  -3   5  -6       44.96       42.36      3.47 o
  -1   5  -6      157.30      146.36      4.35 o
   1   5  -6      288.22      310.06      4.46 o
   3   5  -6      382.41      349.67      4.84 o
   5   5  -6     2149.27     2102.86     24.38 o
   7   5  -6     1200.53     1180.94     15.48 o
   9   5  -6      193.03      208.97      4.00 o
  11   5  -6     1540.34     1495.90    139.87 o
  13   5  -6     1636.86     1600.38     81.99 o
  15   5  -6      449.67      436.12    159.49 o
  17   5  -6       70.14       70.11      5.99 o
  -6   6  -6      125.61      116.60      5.09 o
  -4   6  -6       18.07       30.89      4.47 o
  -2   6  -6      173.17      146.85      5.64 o
   0   6  -6        0.15        0.78      1.40 o
   2   6  -6      480.59      459.17      6.69 o
   4   6  -6      926.09      968.98     11.52 o
   6   6  -6      913.11      971.90     12.99 o
   8   6  -6      941.26      923.29     26.48 o
  10   6  -6       62.95       65.44      3.68 o
  12   6  -6      254.23      245.73     16.52 o
  14   6  -6     1035.16     1028.49     57.87 o
  16   6  -6      216.33      227.40     13.07 o
  -7   7  -6       90.12      119.46      4.49 o
  -5   7  -6       37.39       39.15      3.91 o
  -3   7  -6      131.95      164.10      5.59 o
  -1   7  -6     2931.42     3021.02     55.79 o
   1   7  -6      246.27      249.19      4.48 o
   3   7  -6       56.28       60.35      2.16 o
   5   7  -6      409.07      368.48     10.41 o
   7   7  -6      104.64      136.14      2.92 o
   9   7  -6       50.99       46.90      2.81 o
  11   7  -6     1325.93     1369.27     44.29 o
  13   7  -6      331.01      317.91     45.27 o
  15   7  -6      228.41      231.33     14.84 o
  17   7  -6       63.33       71.75      6.45 o
  -6   8  -6      199.18      210.29      8.35 o
  -4   8  -6      310.40      301.56      9.13 o
  -2   8  -6     2045.85     2041.34     39.99 o
   0   8  -6     4619.04     4452.22     77.58 o
   2   8  -6      143.57      134.92      3.53 o
   4   8  -6      399.32      392.93      8.04 o
   6   8  -6      264.45      258.91      5.37 o
   8   8  -6      877.51      809.84     12.73 o
  10   8  -6      547.77      555.37     15.89 o
  12   8  -6      203.94      178.64     16.98 o
  14   8  -6      761.72      791.84     36.30 o
  16   8  -6      213.50      212.05     12.41 o
  -5   9  -6       21.58       18.60      4.10 o
  -3   9  -6      675.85      669.42     16.06 o
  -1   9  -6     1351.03     1230.86     24.10 o
   1   9  -6     1195.56     1073.11     18.52 o
   3   9  -6      113.64       97.71      2.87 o
   5   9  -6        5.93        5.49      2.07 o
   7   9  -6      439.51      428.16     10.01 o
   9   9  -6      682.60      676.92     12.26 o
  11   9  -6     1859.90     1961.29     98.88 o
  13   9  -6      138.02      141.02      9.27 o
  15   9  -6       18.70       12.50      5.79 o
  -6  10  -6       58.75       75.98      7.04 o
  -4  10  -6       13.27       14.02      3.45 o
  -2  10  -6      492.82      494.09     10.77 o
   0  10  -6        0.01        2.65      1.82 o
   2  10  -6      358.92      386.96      7.27 o
   4  10  -6      159.75      132.17      5.30 o
   6  10  -6      538.26      560.33     11.62 o
   8  10  -6      623.12      588.14     11.41 o
  10  10  -6      700.72      691.13     15.00 o
  12  10  -6       12.54       10.77      4.95 o
  14  10  -6       16.37       17.29      9.77 o
  16  10  -6        1.47        1.87      3.30 o
  -5  11  -6       30.07       30.57      3.67 o
  -3  11  -6      118.86      141.53      6.12 o
  -1  11  -6      450.80      453.03     10.52 o
   1  11  -6      570.78      529.95      9.35 o
   3  11  -6       89.73       95.41      4.89 o
   5  11  -6       60.68       66.20     11.28 o
   7  11  -6      184.41      206.38     10.27 o
   9  11  -6      259.55      231.92      5.76 o
  11  11  -6       96.11       83.65      8.37 o
  13  11  -6      150.16      148.01      8.86 o
  15  11  -6       43.12       57.08      8.18 o
  -4  12  -6       22.87       23.20      3.54 o
  -2  12  -6      257.49      277.03     26.64 o
   0  12  -6     1732.03     1789.82     31.27 o
   2  12  -6       46.26       49.40      2.99 o
   4  12  -6       87.02       86.42      4.77 o
   6  12  -6       11.27        9.38      2.00 o
   8  12  -6       86.56       90.61      4.01 o
  10  12  -6      967.76      980.76     24.96 o
  12  12  -6       29.86       34.07      9.13 o
  14  12  -6       56.46       38.49      7.92 o
  -3  13  -6      142.45      171.27      9.00 o
  -1  13  -6       44.61       49.47      3.90 o
   1  13  -6      458.60      516.92     12.95 o
   3  13  -6       49.40       44.35      3.53 o
   5  13  -6      116.43      134.45      6.47 o
   7  13  -6      293.45      286.08      8.71 o
   9  13  -6      631.14      597.50     13.74 o
  11  13  -6      255.24      254.41     12.02 o
  13  13  -6      258.92      218.44     31.78 o
  15  13  -6        1.11        1.21      3.21 o
  -4  14  -6      124.41      140.95      5.78 o
  -2  14  -6        8.22        3.59      1.79 o
   0  14  -6        0.02        2.81      1.62 o
   2  14  -6       11.09       13.37      4.17 o
   4  14  -6      320.53      289.64     10.78 o
   6  14  -6      101.47       99.53      6.82 o
   8  14  -6      235.34      207.47      5.73 o
  10  14  -6       98.55       97.01      4.99 o
  12  14  -6       15.75       32.71      4.75 o
  14  14  -6       65.33       59.90      7.79 o
  -3  15  -6       13.11       11.95      2.74 o
  -1  15  -6      197.75      209.18      7.65 o
   1  15  -6      101.28      113.37      4.75 o
   3  15  -6       56.72       51.91      6.05 o
   5  15  -6      299.23      291.09      9.37 o
   7  15  -6      198.34      198.91      5.45 o
   9  15  -6       10.39       11.82      2.37 o
  11  15  -6       47.94       62.38      8.15 o
  13  15  -6      228.67      235.04     14.05 o
  -2  16  -6       35.82       40.10      4.61 o
   0  16  -6       73.34       57.30      2.78 o
   2  16  -6      325.63      333.81     10.64 o
   4  16  -6        0.07        3.24      3.44 o
   6  16  -6      217.35      198.11     15.11 o
   8  16  -6       39.63       44.20      2.70 o
  10  16  -6       89.25       85.90      5.04 o
  12  16  -6        3.02        3.70      3.93 o
  -1  17  -6       42.89       51.20      4.28 o
   1  17  -6       77.63       86.06      4.54 o
   3  17  -6      141.04      124.48      6.53 o
   5  17  -6      240.11      233.00      9.10 o
   7  17  -6        4.58        4.95      1.97 o
   9  17  -6        8.48        9.15      3.20 o
  11  17  -6        5.42        8.25      3.89 o
   0  18  -6        0.10        1.85      1.96 o
   2  18  -6       26.77       21.24      3.16 o
   4  18  -6       60.36       47.26      4.49 o
   6  18  -6       72.13       68.46      4.74 o
   8  18  -6       14.65       14.03      2.47 o
  10  18  -6        0.50        2.78      2.98 o
   1  19  -6        7.92        5.06      2.86 o
   3  19  -6       48.93       59.37      5.20 o
   5  19  -6        3.63        3.93      3.09 o
   7  19  -6        6.78        5.07      2.83 o
   9  19  -6       64.05       72.96      6.25 o
   4  20  -6        1.27        1.14      2.26 o
   6  20  -6       56.56       62.75      7.43 o
  -9   1  -5       59.68       79.99      5.01 o
  -7   1  -5       40.02       30.93      2.63 o
  -5   1  -5      182.67      190.65      5.94 o
  -3   1  -5       64.35       65.77      2.62 o
  -1   1  -5      924.49      960.13     11.18 o
   1   1  -5     8875.81     9674.13    154.12 o
   3   1  -5      806.58      925.19     17.68 o
   5   1  -5      269.87      305.03      6.00 o
   7   1  -5     2531.33     2663.07     29.68 o
   9   1  -5     3012.05     3251.28     73.99 o
  11   1  -5      319.04      290.93     32.79 o
  13   1  -5      206.39      159.31     63.98 o
  15   1  -5       42.38       46.15      5.62 o
  17   1  -5       34.14       40.95      6.29 o
  -8   2  -5      141.99      160.45      5.17 o
  -6   2  -5       52.01       51.43      3.31 o
  -4   2  -5      141.41      159.07      5.00 o
  -2   2  -5      223.37      223.89      3.89 o
   0   2  -5      109.50      116.85      2.71 o
   2   2  -5     2025.17     1961.60     21.12 o
   4   2  -5      365.83      362.52      4.40 o
   6   2  -5     3178.35     3335.52     40.44 o
   8   2  -5     1417.80     1454.43     17.51 o
  10   2  -5     2810.00     3137.91     48.69 o
  12   2  -5      366.37      300.13     51.45 o
  14   2  -5      163.31      163.01     23.79 o
  16   2  -5      108.20      100.44      6.68 o
  -9   3  -5       77.41       79.47      4.58 o
  -7   3  -5       19.66       12.40      2.77 o
  -5   3  -5      231.38      227.12      6.12 o
  -3   3  -5     1149.42     1101.20     17.96 o
  -1   3  -5       80.32       83.85      2.32 o
   1   3  -5     1020.31     1067.78     13.24 o
   3   3  -5     7269.45     7238.65    102.05 o
   5   3  -5      720.91      679.52      7.53 o
   7   3  -5      372.21      388.11     11.92 o
   9   3  -5     4866.59     4923.82     81.63 o
  11   3  -5      170.26      194.33     10.46 o
  13   3  -5      640.55      597.23     34.97 o
  15   3  -5       77.88       90.70     11.82 o
  17   3  -5       50.43       54.82     14.60 o
  -8   4  -5        2.38        1.57      3.15 o
  -6   4  -5      517.96      462.37     12.06 o
  -4   4  -5      252.99      236.06      6.31 o
  -2   4  -5      353.92      356.02      5.47 o
   0   4  -5        0.74        3.60      0.82 o
   2   4  -5     1672.41     1812.66     18.98 o
   4   4  -5     2127.74     1958.93     27.97 o
   6   4  -5     1892.23     2119.08     26.18 o
   8   4  -5     1259.79     1318.60     19.41 o
  10   4  -5     1044.84     1072.76     29.94 o
  12   4  -5       14.99       15.56      5.55 o
  14   4  -5       79.27       53.50     23.09 o
  16   4  -5       56.91       50.31      5.33 o
  -7   5  -5        1.60        1.28      2.23 o
  -5   5  -5     1158.74     1236.56     27.21 o
  -3   5  -5      610.58      664.60     23.96 o
  -1   5  -5      299.20      306.87      4.29 o
   1   5  -5       17.80       32.60      2.34 o
   3   5  -5      367.22      385.30      4.50 o
   5   5  -5     3145.56     3408.92     50.30 o
   7   5  -5      140.76      163.93      3.08 o
   9   5  -5      504.91      554.00     13.35 o
  11   5  -5     1514.17     1611.14    131.22 o
  13   5  -5     1100.99     1119.30     57.91 o
  15   5  -5      337.55      336.72     16.65 o
  17   5  -5       29.42       20.58     13.32 o
  -8   6  -5       18.11        7.72      2.79 o
  -6   6  -5      188.38      179.46      8.29 o
  -4   6  -5      641.94      624.51     13.43 o
  -2   6  -5      151.30      190.11      4.61 o
   0   6  -5      253.63      210.98      3.62 o
   2   6  -5      190.46      193.14      3.60 o
   4   6  -5      193.13      217.33      3.47 o
   6   6  -5      744.37      810.95     10.81 o
   8   6  -5     2150.09     2200.50     30.60 o
  10   6  -5      178.43      144.74      8.81 o
  12   6  -5     1111.27     1047.27    108.44 o
  14   6  -5       71.29       72.50     14.99 o
  16   6  -5      192.05      180.19      9.86 o
  -7   7  -5       41.29       45.03      4.11 o
  -5   7  -5      216.74      232.90      9.72 o
  -3   7  -5      794.53      747.82     16.75 o
  -1   7  -5      248.66      243.27      7.06 o
   1   7  -5       81.66       76.83      3.87 o
   3   7  -5     1999.60     2223.92     28.17 o
   5   7  -5     2975.39     3294.17     51.48 o
   7   7  -5      113.83      124.79      7.52 o
   9   7  -5      404.10      409.29      8.71 o
  11   7  -5     1325.55     1356.21     43.71 o
  13   7  -5      590.97      607.49     40.31 o
  15   7  -5      105.86      118.31      9.56 o
  17   7  -5       29.35       21.47     14.20 o
  -8   8  -5       56.62       76.60     11.03 o
  -6   8  -5       46.78       53.71      4.24 o
  -4   8  -5      146.67       95.48      7.03 o
  -2   8  -5      533.83      544.83     10.66 o
   0   8  -5        0.73        4.78      1.44 o
   2   8  -5      108.57      109.76      2.82 o
   4   8  -5     1272.48     1370.40     16.97 o
   6   8  -5      531.60      521.11      7.91 o
   8   8  -5     1037.95      931.71     14.41 o
  10   8  -5        0.21       -2.45      3.80 o
  12   8  -5      100.46      109.32      9.06 o
  14   8  -5      148.63      179.72     12.90 o
  16   8  -5       45.16       50.60      8.90 o
  -7   9  -5        2.57        2.51      2.24 o
  -5   9  -5       18.36       12.43      4.74 o
  -3   9  -5       69.28      102.70      7.41 o
  -1   9  -5     1215.78     1056.90     19.26 o
   1   9  -5      460.38      483.59      9.55 o
   3   9  -5     1060.29     1120.22     16.34 o
   5   9  -5      514.83      448.89      7.51 o
   7   9  -5      251.82      224.69      4.64 o
   9   9  -5      429.03      401.71     10.19 o
  11   9  -5     1838.92     1823.78    108.24 o
  13   9  -5       65.09       75.08      9.95 o
  15   9  -5       12.94        9.49      4.42 o
  -6  10  -5      160.18      191.87      7.42 o
  -4  10  -5      125.98      152.88      6.75 o
  -2  10  -5      597.53      529.67     13.71 o
   0  10  -5      185.44      152.27      5.59 o
   2  10  -5      113.33      117.76      3.75 o
   4  10  -5      201.43      241.63      4.93 o
   6  10  -5      207.78      215.72     11.16 o
   8  10  -5      353.97      344.54      6.97 o
  10  10  -5     6672.12     6673.33    240.55 o
  12  10  -5      905.38     1043.91    111.53 o
  14  10  -5      180.74      197.59     13.59 o
  -7  11  -5       72.50       95.99      8.25 o
  -5  11  -5      158.24      169.83      7.54 o
  -3  11  -5      516.28      532.10     13.40 o
  -1  11  -5      590.21      525.37     12.33 o
   1  11  -5      170.19      162.31      4.09 o
   3  11  -5       39.07       34.10      2.35 o
   5  11  -5       40.42       53.80      3.19 o
   7  11  -5      535.23      553.66     12.78 o
   9  11  -5      586.76      592.91     14.89 o
  11  11  -5       95.64       88.28     12.54 o
  13  11  -5      242.35      213.53     15.26 o
  15  11  -5       19.56       23.04      5.04 o
  -6  12  -5       48.72       45.01      4.23 o
  -4  12  -5       56.74       55.43      6.02 o
  -2  12  -5       60.71       53.29      3.61 o
   0  12  -5        0.18        2.52      1.60 o
   2  12  -5      525.69      519.46     10.21 o
   4  12  -5      314.41      307.56      9.36 o
   6  12  -5       76.56       80.19      3.97 o
   8  12  -5      125.30      157.76      5.90 o
  10  12  -5       47.61       73.45     13.84 o
  12  12  -5      520.05      555.26     46.81 o
  14  12  -5       91.11      108.42      9.76 o
  -5  13  -5       28.28       63.44     13.49 o
  -3  13  -5      628.88      614.94     14.96 o
  -1  13  -5      461.85      499.89     10.32 o
   1  13  -5       80.17       74.48      4.24 o
   3  13  -5      118.91      131.96      5.77 o
   5  13  -5      127.48      123.89      4.59 o
   7  13  -5       55.95       60.27      4.78 o
   9  13  -5     2505.58     2437.03     62.16 o
  11  13  -5      252.22      260.01     17.85 o
  13  13  -5      150.49      142.50     11.79 o
  15  13  -5       19.93       21.60      4.75 o
  -4  14  -5      176.45      187.95      6.16 o
  -2  14  -5       63.20       71.17      4.46 o
   0  14  -5     1091.16     1175.55     25.07 o
   2  14  -5       14.60       10.64      2.29 o
   4  14  -5      154.48      176.61      6.82 o
   6  14  -5      178.05      182.05      6.10 o
   8  14  -5      181.47      163.90      6.04 o
  10  14  -5       12.13        5.22      2.55 o
  12  14  -5       46.67       42.97      7.79 o
  14  14  -5       16.24       15.97      4.81 o
  -5  15  -5       17.04       21.91      3.94 o
  -3  15  -5       54.30       50.89      2.89 o
  -1  15  -5       97.38      118.92      5.84 o
   1  15  -5      224.85      178.84      6.08 o
   3  15  -5      239.86      215.54     10.88 o
   5  15  -5      205.36      187.98      8.52 o
   7  15  -5      163.43      173.96      6.03 o
   9  15  -5       36.99       42.51      4.45 o
  11  15  -5       50.23       63.92      8.77 o
  13  15  -5      131.35      115.85      9.95 o
  -4  16  -5       29.53       32.60      3.15 o
  -2  16  -5       24.41       35.82      3.02 o
   0  16  -5        0.05        1.28      1.58 o
   2  16  -5      102.12       93.38      7.29 o
   4  16  -5       34.34       28.26      6.84 o
   6  16  -5      161.48      166.28      6.12 o
   8  16  -5        3.92        7.22      3.43 o
  10  16  -5       85.17       87.83      6.94 o
  12  16  -5        7.76        8.05      4.65 o
  -3  17  -5       24.62       25.25      3.42 o
  -1  17  -5       74.69       92.05      4.63 o
   1  17  -5       67.31       51.73      3.55 o
   3  17  -5      128.90      119.48      8.17 o
   5  17  -5      253.53      248.30     11.86 o
   7  17  -5      211.41      196.25      7.13 o
   9  17  -5       43.07       39.52      3.94 o
  11  17  -5        4.94        7.59      4.45 o
  -2  18  -5       43.75       83.33     39.14 o
   0  18  -5       18.81       23.30      2.77 o
   2  18  -5       74.05       80.28      8.92 o
   4  18  -5       93.35      109.03      7.78 o
   6  18  -5      194.44      206.46      9.94 o
   8  18  -5       34.30       39.53      3.96 o
  10  18  -5       19.99       27.49      5.47 o
  -1  19  -5       10.03        4.32      2.38 o
   1  19  -5       27.59       37.91      8.39 o
   3  19  -5       57.67       57.47      5.20 o
   5  19  -5       51.09       46.91      5.02 o
   7  19  -5       51.43       54.91      4.76 o
   9  19  -5      129.74      135.95      8.19 o
   2  20  -5       46.99       54.99      4.00 o
   4  20  -5       35.09       24.87      5.08 o
   6  20  -5       55.64       50.93      7.14 o
   8  20  -5       29.59       31.35      4.65 o
 -10   0  -4       94.62      126.66      7.89 o
  -8   0  -4      285.99      313.64      9.18 o
  -6   0  -4      476.61      482.71     10.30 o
  -4   0  -4     1039.26     1031.20     18.58 o
  -2   0  -4     5242.44     5344.17    137.76 o
   0   0  -4    16529.29    17506.30    379.79 o
   2   0  -4    29700.78    30866.49    813.75 o
   4   0  -4     3373.84     3349.04     53.18 o
   6   0  -4     2736.30     2698.64     41.61 o
   8   0  -4      323.46      368.20     14.82 o
  10   0  -4      232.16      260.19     50.38 o
  12   0  -4      598.41      458.01     43.76 o
  14   0  -4       51.22       51.38      7.04 o
  16   0  -4        6.44        8.93      9.06 o
  -9   1  -4       20.32       19.48      2.29 o
  -7   1  -4      307.74      301.76      5.90 o
  -5   1  -4      496.57      500.00      7.41 o
  -3   1  -4      152.68      104.02      2.56 o
  -1   1  -4     8863.81     9478.95    127.88 o
   1   1  -4      268.59      287.20      3.06 o
   3   1  -4      107.15      109.16      3.08 o
   5   1  -4        3.51        9.65      1.33 o
   7   1  -4       25.24       22.73      3.33 o
   9   1  -4     2987.29     3182.05     71.46 o
  13   1  -4       30.77       31.73      6.72 o
  15   1  -4        7.44        9.26      8.54 o
  17   1  -4       65.80       82.22     13.42 o
 -10   2  -4       91.96       88.35      4.51 o
  -8   2  -4      244.64      265.68     13.99 o
  -6   2  -4      827.74      847.04     12.37 o
  -4   2  -4      224.93      217.89      4.27 o
  -2   2  -4      683.39      703.20      7.06 o
   0   2  -4        0.90        1.47      0.87 o
   2   2  -4     4166.21     4351.01     53.85 o
   4   2  -4     4343.20     4166.87     60.87 o
   6   2  -4     7664.10     7476.75    109.92 o
   8   2  -4     8639.46     8919.72    180.76 o
  10   2  -4      478.80      457.68     18.07 o
  12   2  -4      428.33      626.40     67.76 o
  14   2  -4      489.32      458.26     18.01 o
  16   2  -4      116.30      122.15     10.47 o
  -9   3  -4       10.84       19.62      2.95 o
  -7   3  -4       13.06       21.52      2.90 o
  -5   3  -4      289.37      279.71      6.50 o
  -3   3  -4     1463.84     1523.01     18.05 o
  -1   3  -4     1032.15     1050.33     10.80 o
   1   3  -4      885.92      873.58      9.92 o
   3   3  -4      646.94      670.45      7.88 o
   5   3  -4     1775.85     1855.36     22.09 o
   7   3  -4     5267.17     5235.41     81.19 o
   9   3  -4     4926.88     5047.42     91.74 o
  11   3  -4      631.29      616.77     44.19 o
  13   3  -4       47.80       32.46      9.46 o
  17   3  -4       35.19       25.46     12.63 o
 -10   4  -4        3.63        1.82      1.57 o
  -8   4  -4       70.14       84.36      6.13 o
  -6   4  -4      575.24      541.24     12.49 o
  -4   4  -4      693.44      610.28     10.23 o
  -2   4  -4     1599.53     1633.58     16.52 o
   0   4  -4     2124.84     1997.26     24.10 o
   2   4  -4     6279.72     5921.11     79.06 o
   4   4  -4      808.94      776.73     10.06 o
   6   4  -4      385.14      455.16      5.25 o
   8   4  -4     1592.36     1506.31     20.43 o
  10   4  -4      246.76      266.24     15.44 o
  12   4  -4      648.27      607.97     32.42 o
  14   4  -4       32.49       28.41     10.90 o
  16   4  -4       70.32       73.48     19.05 o
  -9   5  -4       38.13       31.54      3.18 o
  -7   5  -4      443.14      462.30     10.05 o
  -5   5  -4     5703.44     6081.95    122.82 o
  -3   5  -4      198.32      204.79      3.58 o
  -1   5  -4       18.32       28.18      1.47 o
   1   5  -4      108.68      109.81      1.42 o
   3   5  -4      992.97      998.83     11.95 o
   5   5  -4     2004.31     2072.51     31.70 o
   7   5  -4     1499.02     1480.53     19.70 o
   9   5  -4      504.56      560.04     10.38 o
  11   5  -4       95.68       69.49     11.03 o
  13   5  -4       98.91      111.00     14.34 o
  15   5  -4      497.11      458.68     19.02 o
  17   5  -4      139.08      147.30     19.71 o
  -8   6  -4       80.22       76.88      5.02 o
  -6   6  -4      115.77      110.07      6.21 o
  -4   6  -4      873.00      781.66     14.12 o
  -2   6  -4      481.44      450.27      5.79 o
   0   6  -4        0.19        3.92      1.13 o
   2   6  -4     1439.85     1519.67     17.31 o
   4   6  -4     9346.05     9464.67    168.02 o
   6   6  -4      938.73     1004.08     13.32 o
   8   6  -4     3626.27     3583.46     53.42 o
  10   6  -4       65.51       68.61      6.53 o
  12   6  -4      161.98      143.02     17.81 o
  14   6  -4      716.23      704.50     29.50 o
  16   6  -4      219.55      213.64     28.69 o
  -9   7  -4        1.30        1.18      1.65 o
  -7   7  -4      135.03      127.53      6.53 o
  -5   7  -4      562.65      502.40     12.13 o
  -3   7  -4      123.41      110.76      3.54 o
  -1   7  -4       77.43       70.28      2.04 o
   1   7  -4      203.78      220.06      4.21 o
   3   7  -4     4664.50     4960.36     72.39 o
   5   7  -4     2091.62     2179.07     31.92 o
   7   7  -4      718.26      703.63     11.08 o
   9   7  -4      408.71      430.84     14.20 o
  11   7  -4      377.28      372.60     20.35 o
  13   7  -4      107.33       92.25      9.10 o
  15   7  -4      226.21      206.52     10.68 o
  -8   8  -4       31.99       40.60      3.68 o
  -6   8  -4       38.03       38.14      4.30 o
  -4   8  -4     2157.30     2173.05     43.19 o
  -2   8  -4      142.32      126.63      6.16 o
   0   8  -4      301.17      243.33      3.91 o
   2   8  -4     2120.52     2304.28     28.42 o
   4   8  -4      513.99      562.42      9.45 o
   6   8  -4     4760.03     5008.30     91.47 o
   8   8  -4      675.28      727.04     11.77 o
  10   8  -4      564.98      588.74     36.62 o
  12   8  -4      364.73      366.50     19.86 o
  14   8  -4       32.84       31.02      5.66 o
  16   8  -4       48.95       40.78     16.40 o
  -9   9  -4       48.92       61.37      6.57 o
  -7   9  -4      134.83      140.31      6.27 o
  -5   9  -4      588.00      661.15     19.69 o
  -3   9  -4      694.05      641.58     14.83 o
  -1   9  -4      454.21      485.71      8.21 o
   1   9  -4      116.62       88.54      2.55 o
   3   9  -4      212.30      247.00      4.25 o
   5   9  -4      425.07      466.91      7.50 o
   7   9  -4      444.93      402.95      7.17 o
   9   9  -4      444.44      392.44     13.35 o
  11   9  -4      168.20      218.05     25.33 o
  13   9  -4      101.67      111.01     10.21 o
  15   9  -4      118.79      126.64      7.69 o
  -8  10  -4       96.22       91.53      4.37 o
  -6  10  -4      550.31      518.29     13.82 o
  -4  10  -4      422.15      389.23     11.34 o
  -2  10  -4      367.28      389.63      8.50 o
   0  10  -4        0.20        1.51      1.44 o
   2  10  -4       76.88       82.57      2.95 o
   4  10  -4     1201.51     1263.57     27.26 o
   6  10  -4      787.55      697.29     14.14 o
   8  10  -4      108.54       95.75      3.09 o
  10  10  -4      704.69      669.36     32.85 o
  12  10  -4      248.45      252.60     16.41 o
  14  10  -4       30.17       27.06      5.40 o
  -7  11  -4       32.47       41.44      3.83 o
  -5  11  -4       48.72       47.50      4.25 o
  -3  11  -4      958.59      941.14     28.36 o
  -1  11  -4      176.98      163.06      6.35 o
   1  11  -4       23.57       28.94      2.25 o
   3  11  -4      466.02      501.63      8.44 o
   5  11  -4       40.66       45.58      3.17 o
   7  11  -4      453.49      422.27     11.13 o
   9  11  -4      586.51      570.94     18.12 o
  11  11  -4      249.75      259.52     17.98 o
  13  11  -4       92.39      105.01     15.81 o
  -8  12  -4        5.45        6.94      3.06 o
  -6  12  -4        2.10        1.86      2.18 o
  -4  12  -4       24.00       20.90      3.41 o
  -2  12  -4       47.07       48.42      4.02 o
   0  12  -4      636.15      567.93     11.31 o
   2  12  -4     1046.78     1014.61     18.04 o
   4  12  -4      428.09      365.95      8.41 o
   6  12  -4      546.75      548.98     12.35 o
   8  12  -4        4.45        6.92      2.73 o
  10  12  -4      950.53      956.37     45.03 o
  12  12  -4       55.92       56.85     14.92 o
  14  12  -4       76.44       88.54      7.63 o
  -7  13  -4        6.37        4.45      1.62 o
  -5  13  -4       83.92       83.68      4.69 o
  -3  13  -4      162.26      176.26      5.42 o
  -1  13  -4       74.33       77.55      3.63 o
   1  13  -4      206.26      214.13      6.61 o
   3  13  -4      241.83      242.55      4.91 o
   5  13  -4      188.90      197.41      6.25 o
   7  13  -4     1013.80     1034.27     25.58 o
   9  13  -4     2496.74     2375.39     96.15 o
  11  13  -4        6.66        6.48      5.40 o
  13  13  -4       70.36       72.86      8.08 o
  -6  14  -4       42.43       44.87      3.13 o
  -4  14  -4      192.36      188.10      7.80 o
  -2  14  -4       12.06       14.62      2.60 o
   0  14  -4        0.08        0.53      1.86 o
   2  14  -4      403.07      380.17      9.43 o
   4  14  -4      209.47      207.18      6.66 o
   6  14  -4     1320.31     1364.12     29.04 o
   8  14  -4       29.31       26.53      4.82 o
  10  14  -4       95.19       93.46     11.13 o
  12  14  -4       17.67       20.13      6.09 o
  14  14  -4       91.53       91.51      7.40 o
  -5  15  -4       87.92       84.12      4.36 o
  -3  15  -4        4.00        3.07      1.59 o
  -1  15  -4      217.02      177.15      6.00 o
   1  15  -4       13.43        6.33      2.48 o
   3  15  -4       59.12       61.59      6.84 o
   5  15  -4      195.34      213.80      6.72 o
   7  15  -4      115.83      134.71      5.49 o
   9  15  -4       33.67       40.23      4.22 o
  11  15  -4       16.78       19.50      6.15 o
  13  15  -4       13.42       25.69      5.53 o
  -4  16  -4      225.92      253.14      7.97 o
  -2  16  -4      323.35      326.20      9.99 o
   0  16  -4      717.69      652.67     14.46 o
   2  16  -4      352.41      290.60      9.06 o
   4  16  -4      141.74      164.86      6.65 o
   6  16  -4      208.13      195.83      7.83 o
   8  16  -4       18.24       34.24      4.34 o
  10  16  -4       89.68       86.42      9.89 o
  12  16  -4       41.49       53.25      7.33 o
  -3  17  -4       12.63        8.52      1.98 o
  -1  17  -4       65.90       53.56      3.15 o
   1  17  -4      139.27      147.58      6.08 o
   3  17  -4       56.52       59.28      6.85 o
   5  17  -4      105.14      110.58      8.83 o
   7  17  -4      139.12      134.11      8.88 o
   9  17  -4       39.71       37.79      3.79 o
  11  17  -4       85.68      101.78      9.20 o
  -4  18  -4       34.25       45.30      5.92 o
  -2  18  -4       30.15       25.18      2.94 o
   0  18  -4        0.11        0.88      1.67 o
   2  18  -4      210.30      220.74     10.40 o
   4  18  -4       39.82       31.82      5.54 o
   6  18  -4      206.37      239.90      9.79 o
   8  18  -4      177.49      188.93      7.97 o
  10  18  -4        0.48        4.65      4.12 o
  -1  19  -4       26.01       27.62      3.93 o
   1  19  -4       95.23      115.93      6.56 o
   3  19  -4       25.57       42.71     12.76 o
   5  19  -4       29.67       37.34      3.55 o
   7  19  -4       89.87      104.36      5.82 o
   9  19  -4      126.79      140.99     10.08 o
   0  20  -4       70.22       71.76      4.46 o
   2  20  -4       43.15       65.78      7.79 o
   4  20  -4       43.19       40.09      5.09 o
   6  20  -4        2.45        1.51      3.14 o
   8  20  -4       65.42       41.74      5.14 o
   1  21  -4       32.47       47.59      3.30 o
   3  21  -4       13.27        9.56      3.22 o
   5  21  -4        0.29        2.45      3.63 o
 -11   1  -3       28.41       24.97      3.55 o
  -9   1  -3      812.05      877.24     14.90 o
  -7   1  -3      456.86      462.41      7.41 o
  -5   1  -3       25.43       40.96      2.49 o
  -3   1  -3      824.70      872.36      8.28 o
  -1   1  -3      273.51      280.02      3.55 o
   1   1  -3    17328.08    17008.98    282.20 o
   3   1  -3    12657.36    12465.78    177.13 o
   5   1  -3    17968.13    18093.40    342.38 o
   7   1  -3       33.54       29.38      3.62 o
   9   1  -3      789.11      836.44     12.78 o
  11   1  -3      247.42      238.17     94.45 o
  15   1  -3       89.91      107.86     12.76 o
 -10   2  -3      151.01      140.01      4.31 o
  -8   2  -3      514.38      466.81      8.34 o
  -6   2  -3      597.92      546.43      8.22 o
  -4   2  -3       73.94       72.63      2.06 o
  -2   2  -3     2006.76     1958.36     19.75 o
   0   2  -3     5959.26     5761.83     72.87 o
   2   2  -3     2129.73     2122.64     24.47 o
   4   2  -3    14989.14    14762.75    250.05 o
   6   2  -3     2189.19     2304.58     35.31 o
   8   2  -3     1430.20     1505.60     25.09 o
  10   2  -3     2654.46     2791.37     67.73 o
  12   2  -3      253.79      251.47     15.00 o
  14   2  -3       66.53       75.80     14.43 o
  16   2  -3       62.01       71.29      9.03 o
 -11   3  -3       14.12       14.35      2.75 o
  -9   3  -3      632.39      682.17     10.93 o
  -7   3  -3      240.73      230.21      5.92 o
  -5   3  -3     1699.69     1704.09     20.31 o
  -3   3  -3     5112.06     5037.01     79.35 o
  -1   3  -3      888.49      882.65      9.67 o
   1   3  -3     1970.86     1953.36     20.11 o
   3   3  -3      756.91      688.69      7.47 o
   5   3  -3     2885.16     3008.58     41.12 o
   7   3  -3     5181.75     5244.52     94.05 o
   9   3  -3      405.03      440.93      6.83 o
  11   3  -3     1618.88     1608.92     67.68 o
  13   3  -3      556.67      550.18     19.46 o
  15   3  -3       12.23        7.59      6.79 o
 -10   4  -3        9.27        8.85      2.28 o
  -8   4  -3       10.74       23.73      2.86 o
  -6   4  -3      205.61      246.46      5.36 o
  -4   4  -3      157.94      171.16      3.09 o
  -2   4  -3     1643.03     1784.92     21.39 o
   0   4  -3        0.76        3.05      1.30 o
   2   4  -3     5572.75     5180.49     73.30 o
   4   4  -3    12894.91    11395.05    254.48 o
   6   4  -3      168.62      209.39      3.29 o
   8   4  -3     1274.64     1358.71     22.87 o
  10   4  -3      391.29      426.30      9.25 o
  12   4  -3      911.52      945.57     30.66 o
  16   4  -3       80.44       98.30     19.35 o
 -11   5  -3      150.54      157.27      6.50 o
  -9   5  -3        2.44        1.14      1.83 o
  -7   5  -3      822.78      880.42     16.45 o
  -5   5  -3     1286.69     1196.07     16.74 o
  -3   5  -3      379.81      354.78      5.08 o
  -1   5  -3      114.46      109.34      2.51 o
   1   5  -3     2849.53     2811.94     35.84 o
   3   5  -3     5321.96     4835.84     77.58 o
   5   5  -3     3760.97     3632.22    132.41 o
   7   5  -3     1515.99     1500.05     27.97 o
   9   5  -3      190.57      213.16      4.63 o
  11   5  -3      136.27      152.96     14.70 o
  13   5  -3       54.69       60.29      6.19 o
  15   5  -3       15.25       15.84     14.43 o
 -10   6  -3      138.95      143.00      5.00 o
  -8   6  -3      240.60      224.44      6.50 o
  -6   6  -3      117.46      141.66      5.11 o
  -4   6  -3      981.68      939.15     17.26 o
  -2   6  -3      194.27      190.85      3.18 o
   0   6  -3      364.18      444.24      5.06 o
   2   6  -3     1253.73     1261.17     15.96 o
   4   6  -3     1660.92     1694.72     25.94 o
   6   6  -3      109.08       81.46      5.95 o
   8   6  -3     2098.16     2190.52     35.55 o
  10   6  -3      119.18      103.56      6.19 o
  12   6  -3      228.47      234.08     12.90 o
  14   6  -3      381.84      373.23     15.44 o
  16   6  -3       71.99       71.75     18.10 o
  -9   7  -3      129.88      176.59      5.28 o
  -7   7  -3       64.84       46.35      3.89 o
  -5   7  -3     2225.19     2104.60     40.56 o
  -3   7  -3       62.73       63.26      3.42 o
  -1   7  -3      202.78      208.22      3.34 o
   1   7  -3     1012.60     1040.38     11.97 o
   3   7  -3      363.44      378.47      5.84 o
   5   7  -3     4419.57     4520.46     87.42 o
   7   7  -3      711.25      689.92     11.00 o
   9   7  -3       55.82       49.10      6.10 o
  11   7  -3       18.01       24.77      5.43 o
  13   7  -3      205.20      186.18     10.87 o
  15   7  -3       77.62       77.28     20.88 o
 -10   8  -3       23.54       23.18      3.39 o
  -8   8  -3       98.76      111.33      4.38 o
  -6   8  -3        2.66       10.57      2.77 o
  -4   8  -3      313.64      334.57      6.56 o
  -2   8  -3      110.55      106.23      2.32 o
   0   8  -3        0.77        3.81      0.78 o
   2   8  -3      450.27      410.90      7.25 o
   4   8  -3     2050.13     2050.02     32.51 o
   6   8  -3     2187.54     2007.79     35.44 o
   8   8  -3     1034.55      945.03     18.80 o
  10   8  -3       87.77       85.76      9.46 o
  12   8  -3      319.83      315.52     16.71 o
  14   8  -3       50.82       59.70      5.47 o
  -9   9  -3        5.52       22.64     12.80 o
  -7   9  -3       70.42       75.69      4.12 o
  -5   9  -3      273.97      232.97      7.43 o
  -3   9  -3      111.91       95.49      4.56 o
  -1   9  -3      109.53       81.68      2.39 o
   1   9  -3     4603.21     4911.33     73.04 o
   3   9  -3      249.74      223.60      4.90 o
   5   9  -3       48.86       53.84      5.05 o
   7   9  -3      444.42      402.27      7.37 o
   9   9  -3      666.27      654.82     30.26 o
  11   9  -3      264.66      247.25     15.66 o
  13   9  -3      217.16      204.34     12.28 o
  15   9  -3      121.52      118.53     19.94 o
  -8  10  -3      179.56      173.88      5.70 o
  -6  10  -3      217.25      234.39      6.51 o
  -4  10  -3      433.85      430.89     10.42 o
  -2  10  -3      111.71      114.17      4.53 o
   0  10  -3     5353.69     5403.44     82.32 o
   2  10  -3      803.95      852.79     13.07 o
   4  10  -3       53.22       66.72      3.46 o
   6  10  -3     1309.98     1193.31     23.33 o
   8  10  -3      347.03      324.48      9.29 o
  10  10  -3     1238.91     1204.73     52.42 o
  12  10  -3      268.81      263.27     15.20 o
  14  10  -3       86.61       87.57      6.25 o
  -9  11  -3       12.85       11.57      3.10 o
  -7  11  -3      244.29      224.35      7.47 o
  -5  11  -3       51.68       61.55      4.08 o
  -3  11  -3       90.97       97.82      4.63 o
  -1  11  -3       22.06       31.44      2.13 o
   1  11  -3      871.18      882.81     11.93 o
   3  11  -3      965.81      965.33     15.32 o
   5  11  -3       34.22       39.28      3.91 o
   7  11  -3      440.38      414.30     10.86 o
   9  11  -3      263.48      233.49     16.77 o
  11  11  -3      606.32      592.12     28.31 o
  13  11  -3      108.21      130.95      9.17 o
  -8  12  -3       49.33       52.33      3.58 o
  -6  12  -3      346.29      334.24      8.50 o
  -4  12  -3       28.49       35.10      3.30 o
  -2  12  -3      525.99      523.54      9.27 o
   0  12  -3        0.30        1.99      1.34 o
   2  12  -3        6.85       14.02      1.56 o
   4  12  -3      134.75      123.75      4.61 o
   6  12  -3      620.25      546.02     12.28 o
   8  12  -3      128.85      157.25      7.62 o
  10  12  -3      363.86      362.57     21.04 o
  12  12  -3       63.28       69.22      8.31 o
  14  12  -3       10.33        5.66      6.68 o
  -7  13  -3       45.37       58.33      3.53 o
  -5  13  -3      376.88      442.31      9.86 o
  -3  13  -3       50.00       43.77      3.36 o
  -1  13  -3      206.30      214.65      5.69 o
   1  13  -3      396.88      406.16      9.58 o
   3  13  -3       15.09       14.31      3.06 o
   5  13  -3      428.17      411.86     11.82 o
   7  13  -3     1019.86     1039.20     30.19 o
   9  13  -3      627.86      585.86     29.20 o
  11  13  -3      326.09      325.60     17.82 o
  13  13  -3      139.63      128.75      8.22 o
  -8  14  -3      114.90      103.70      5.36 o
  -6  14  -3       47.61       63.31      4.05 o
  -4  14  -3       54.01       45.70      3.80 o
  -2  14  -3       12.28        9.01      1.82 o
   0  14  -3      286.10      286.99      8.73 o
   2  14  -3      534.83      478.70     10.44 o
   4  14  -3      296.25      263.92      8.17 o
   6  14  -3      365.55      384.26     10.78 o
   8  14  -3      189.31      167.87      8.68 o
  10  14  -3       34.98       25.04      6.77 o
  12  14  -3       10.97       15.48      4.68 o
  -7  15  -3      257.52      257.21      8.99 o
  -5  15  -3       82.03      101.93      4.61 o
  -3  15  -3       56.29       49.71      3.48 o
  -1  15  -3       14.37        5.71      2.18 o
   1  15  -3      225.34      222.95      6.70 o
   3  15  -3       94.44      124.04      4.76 o
   5  15  -3     1272.76     1235.32     26.29 o
   7  15  -3      112.34      137.30      7.91 o
   9  15  -3        8.43       10.93      5.92 o
  11  15  -3       10.96       11.81      5.04 o
  -6  16  -3       83.95       88.49      3.78 o
  -4  16  -3       82.99      103.87      4.20 o
  -2  16  -3      101.35       92.52      4.14 o
   0  16  -3        0.01        2.05      1.80 o
   2  16  -3      147.06      133.32      6.95 o
   4  16  -3      207.76      210.25      8.76 o
   6  16  -3      204.13      165.88      7.45 o
   8  16  -3        3.27        5.96      2.73 o
  10  16  -3        9.88        9.16      5.10 o
  12  16  -3       42.01       35.87      6.15 o
  -5  17  -3        0.60        2.54      1.66 o
  -3  17  -3      143.67      124.29      5.35 o
  -1  17  -3      147.85      150.17      6.27 o
   1  17  -3       40.34       49.77      9.61 o
   3  17  -3      194.40      204.66      7.65 o
   5  17  -3      913.57      872.02     23.12 o
   7  17  -3      142.53      141.36      9.17 o
   9  17  -3       11.23       11.68      9.56 o
  11  17  -3      113.99      161.29     11.33 o
  -4  18  -3       98.67      118.09      4.37 o
  -2  18  -3       72.08       70.59      3.67 o
   0  18  -3       21.23       26.41      4.09 o
   2  18  -3       50.24       40.04      3.53 o
   4  18  -3      540.83      550.88     15.04 o
   6  18  -3       57.72       53.77      7.72 o
   8  18  -3       36.05       37.80      3.89 o
  10  18  -3       51.33       61.11      7.72 o
  -3  19  -3       50.52       63.25      3.51 o
  -1  19  -3       95.30      134.24     21.34 o
   1  19  -3       15.17       17.80      9.32 o
   3  19  -3      158.48      140.70      7.99 o
   5  19  -3       11.17       10.32      3.29 o
   7  19  -3       91.43      111.91      6.21 o
   9  19  -3       70.18       77.09      8.28 o
  -2  20  -3       48.22       56.56      4.30 o
   0  20  -3        0.08        1.53      2.09 o
   2  20  -3       90.52       86.92      6.34 o
   4  20  -3       20.18       18.35      2.94 o
   6  20  -3       22.13       18.82      3.12 o
   8  20  -3       31.65       32.99      5.86 o
  -1  21  -3       31.14       46.34      3.67 o
   1  21  -3       43.64       63.23      6.74 o
   3  21  -3      114.44      108.37      9.36 o
   5  21  -3        2.70        2.71      1.68 o
 -12   0  -2      321.04      294.80     13.99 o
 -10   0  -2     1294.78     1208.90     25.75 o
  -8   0  -2      383.73      377.85     10.27 o
  -6   0  -2     1611.36     1549.51     24.97 o
  -4   0  -2     6141.56     6229.26     99.78 o
  -2   0  -2    29397.75    30356.59    719.14 o
   0   0  -2    74391.98    83251.13   2608.26 o
   2   0  -2    29854.42    30778.43    766.13 o
   4   0  -2    13544.89    13215.03    307.00 o
   6   0  -2     2800.27     2774.13     47.09 o
   8   0  -2     2091.65     2107.33     48.07 o
  10   0  -2     3493.40     4463.63    197.90 o
  14   0  -2       81.94       99.38     20.00 o
  16   0  -2       47.26       47.75      5.04 o
 -11   1  -2       81.66       70.91      2.97 o
  -9   1  -2      709.24      702.39     10.52 o
  -7   1  -2      655.49      642.71     10.02 o
  -5   1  -2     2774.47     2960.10     33.44 o
  -3   1  -2      813.14      901.05      9.38 o
  -1   1  -2    17159.52    16747.11    244.28 o
   1   1  -2    11312.51    10887.86    175.35 o
   3   1  -2     3778.73     4113.68     85.76 o
   5   1  -2    17991.72    18266.84    391.73 o
   7   1  -2     2583.85     2761.02     40.75 o
   9   1  -2      261.10      233.42      5.70 o
  13   1  -2      381.97      378.04     24.83 o
  15   1  -2       39.62       47.29      5.80 o
 -12   2  -2        6.94        7.69      3.99 o
 -10   2  -2      392.05      394.76      8.05 o
  -8   2  -2     1071.65     1051.14     15.75 o
  -6   2  -2      256.44      253.79      3.85 o
  -4   2  -2     2524.61     2645.31     26.37 o
  -2   2  -2     4114.81     4221.92     48.21 o
   0   2  -2        0.73        4.66      1.14 o
   2   2  -2     1814.18     1560.21     17.65 o
   4   2  -2    75412.78    81818.65   2468.04 o
   6   2  -2     7606.61     7609.02    135.13 o
   8   2  -2     3062.91     3210.41     49.78 o
  10   2  -2      219.83      234.14      7.62 o
  12   2  -2      537.12      505.54     35.94 o
  14   2  -2       41.86       54.78     11.26 o
  16   2  -2       14.70       10.34      4.39 o
 -11   3  -2      239.96      253.67      5.87 o
  -9   3  -2      738.11      770.24     12.18 o
  -7   3  -2       66.75       70.80      2.34 o
  -5   3  -2      507.36      514.44      5.62 o
  -3   3  -2     7306.26     7105.11     82.67 o
  -1   3  -2     1951.78     1945.12     19.58 o
   1   3  -2    14498.45    14060.09    247.08 o
   3   3  -2    17802.57    17180.84    357.76 o
   5   3  -2     2934.82     2985.73     40.34 o
   7   3  -2      355.53      391.35      5.73 o
   9   3  -2      519.79      533.70      8.06 o
  11   3  -2      739.35      702.20     23.47 o
  13   3  -2       21.27       21.83     10.31 o
  15   3  -2      367.74      403.44     19.44 o
 -12   4  -2        8.74        8.02      4.68 o
 -10   4  -2      276.66      312.32      6.31 o
  -8   4  -2      640.51      640.71     11.41 o
  -6   4  -2      214.66      211.93      4.78 o
  -4   4  -2     3055.82     3064.39     36.97 o
  -2   4  -2     6233.91     5983.56     71.29 o
   0   4  -2     6125.20     6047.47     79.51 o
   2   4  -2     7493.30     6894.53    110.04 o
   4   4  -2    27505.79    26885.54    663.78 o
   6   4  -2      409.08      489.32     16.36 o
   8   4  -2     1209.82     1330.70     24.95 o
  10   4  -2      487.34      509.58     17.65 o
  12   4  -2      390.91      435.95     27.23 o
  14   4  -2      264.30      219.32     10.72 o
 -11   5  -2       30.01       44.13      3.14 o
  -9   5  -2      249.80      240.95      5.69 o
  -7   5  -2      275.54      262.65      5.57 o
  -5   5  -2      155.63      173.59      2.80 o
  -3   5  -2      380.13      380.71      4.43 o
  -1   5  -2     2793.32     2813.40     32.37 o
   1   5  -2     1708.08     1660.77     27.51 o
   3   5  -2     1135.22     1182.99     15.94 o
   5   5  -2     3875.96     3530.34     52.50 o
   7   5  -2      135.10      168.56      4.96 o
   9   5  -2     1002.64     1096.63     45.92 o
  11   5  -2      487.21      487.40     23.44 o
  15   5  -2       66.23       68.38     18.07 o
 -12   6  -2       31.48       42.91      6.94 o
 -10   6  -2      213.50      214.75      6.68 o
  -8   6  -2      309.86      307.12     27.33 o
  -6   6  -2      649.51      624.04     10.65 o
  -4   6  -2      932.93      973.71     10.56 o
  -2   6  -2     1432.55     1524.98     23.85 o
   0   6  -2        0.17        2.31      0.81 o
   2   6  -2     1540.82     1502.93     18.81 o
   4   6  -2      728.90      573.53      9.55 o
   6   6  -2      916.37     1031.24     12.25 o
   8   6  -2      947.06      929.90     15.63 o
  10   6  -2      118.40      115.37      8.68 o
  12   6  -2      543.66      486.99     20.04 o
  14   6  -2       10.82       10.18     12.63 o
 -11   7  -2        3.39        5.06      1.96 o
  -9   7  -2       86.17       84.96      3.77 o
  -7   7  -2      139.07      164.74      6.10 o
  -5   7  -2      159.76      171.60      4.16 o
  -3   7  -2     1994.27     2207.32     25.80 o
  -1   7  -2     1018.71     1041.96     11.40 o
   1   7  -2     2623.98     2569.58     35.11 o
   3   7  -2      440.80      475.49     16.48 o
   5   7  -2     4541.44     4539.26     72.25 o
   7   7  -2      123.23      117.95      3.69 o
   9   7  -2      241.58      240.76     13.36 o
  11   7  -2       24.04       19.14      4.58 o
  15   7  -2      153.11      182.24     24.50 o
 -10   8  -2       25.05       19.08      2.83 o
  -8   8  -2      114.02       87.88      4.01 o
  -6   8  -2      502.81      489.60      9.97 o
  -4   8  -2      398.89      391.89     12.66 o
  -2   8  -2     2098.53     2290.85     36.50 o
   0   8  -2    12691.20    13117.12    223.32 o
   2   8  -2      132.23      114.93      3.39 o
   4   8  -2       53.76       52.19      2.27 o
   6   8  -2     4756.88     4961.60     98.43 o
   8   8  -2      856.51      821.49     22.23 o
  10   8  -2      164.17      160.48     10.90 o
  12   8  -2       54.49       58.39      6.32 o
  14   8  -2       15.69        9.62     11.94 o
 -11   9  -2       33.33       34.40      3.52 o
  -9   9  -2       60.18       88.74      4.64 o
  -7   9  -2       13.07        8.45      2.73 o
  -5   9  -2      221.49      236.06      5.30 o
  -3   9  -2     1046.32     1125.38     14.32 o
  -1   9  -2     4615.96     5008.00     66.75 o
   1   9  -2     1334.48     1335.67     19.05 o
   3   9  -2      197.54      203.64      3.82 o
   5   9  -2       45.57       59.66      7.03 o
   7   9  -2      254.93      223.15      5.25 o
   9   9  -2      198.82      202.62     13.26 o
  11   9  -2      559.34      537.69     24.24 o
  13   9  -2      141.62      120.78      7.10 o
 -10  10  -2       38.70       32.02      3.68 o
  -8  10  -2      270.13      245.15      6.04 o
  -6  10  -2       67.29       53.35      3.04 o
  -4  10  -2      154.30      137.44      4.79 o
  -2  10  -2       71.54       77.68      2.58 o
   0  10  -2        0.50        3.02      0.95 o
   2  10  -2     2021.64     2215.24     38.66 o
   4  10  -2       55.65       88.25      3.88 o
   6  10  -2      767.51      692.17     14.13 o
   8  10  -2      626.09      593.97     27.36 o
  10  10  -2       41.66       36.69      7.17 o
  12  10  -2       53.53       59.96      6.64 o
  14  10  -2       48.03       66.08     14.17 o
  -9  11  -2      439.39      466.49     14.25 o
  -7  11  -2      132.30      141.57      5.90 o
  -5  11  -2       40.25       48.74      3.99 o
  -3  11  -2       40.25       35.15      2.42 o
  -1  11  -2      866.99      903.29     19.80 o
   1  11  -2       59.21       54.79      2.16 o
   3  11  -2      696.79      662.26     13.25 o
   5  11  -2       37.99       43.98      7.10 o
   7  11  -2      538.60      538.45     15.98 o
   9  11  -2       85.75       84.91     10.77 o
  11  11  -2      635.90      611.20     27.26 o
  13  11  -2       96.01      103.25     15.42 o
 -10  12  -2      112.43      112.38      6.10 o
  -8  12  -2       97.12       76.47      5.18 o
  -6  12  -2      108.87      101.07      4.47 o
  -4  12  -2       83.45       82.23      3.86 o
  -2  12  -2     1050.43     1021.84     17.93 o
   0  12  -2      675.11      628.09     12.86 o
   2  12  -2      556.28      494.55     10.06 o
   4  12  -2      134.89      136.40      8.29 o
   6  12  -2      555.13      545.75     15.03 o
   8  12  -2       97.48       90.64     17.61 o
  10  12  -2      233.06      231.95     15.36 o
  12  12  -2       28.23       23.30      5.07 o
  -9  13  -2       74.93       66.44      4.71 o
  -7  13  -2      161.11      152.51      5.31 o
  -5  13  -2      129.11      135.92      4.77 o
  -3  13  -2      116.28      127.73      4.00 o
  -1  13  -2      407.73      403.45      8.63 o
   1  13  -2      115.99       97.34      3.86 o
   3  13  -2      177.62      156.47      5.37 o
   5  13  -2      428.25      417.69     10.34 o
   7  13  -2       50.81       56.12      5.11 o
   9  13  -2      443.63      420.64     22.23 o
  11  13  -2        1.60        1.15      3.60 o
  -8  14  -2       27.41       29.98      4.24 o
  -6  14  -2      230.03      223.23      5.86 o
  -4  14  -2      332.14      294.86      7.93 o
  -2  14  -2      391.22      375.16      8.48 o
   0  14  -2        0.37        1.51      1.29 o
   2  14  -2      701.78      723.39     18.14 o
   4  14  -2      371.63      368.54      9.74 o
   6  14  -2     1320.50     1395.63     42.79 o
   8  14  -2      229.20      225.76     15.88 o
  10  14  -2        2.84        9.82      4.45 o
  12  14  -2       22.06       19.67      4.29 o
  -7  15  -2        2.31        6.96      2.65 o
  -5  15  -2        7.34        7.65      2.27 o
  -3  15  -2      238.73      210.84      5.24 o
  -1  15  -2      229.01      218.14      6.39 o
   1  15  -2       12.69       11.48      2.53 o
   3  15  -2      744.83      721.65     20.26 o
   5  15  -2     1302.78     1248.02     32.07 o
   7  15  -2      160.49      175.37      8.76 o
   9  15  -2       30.23       30.01      7.53 o
  11  15  -2       24.16       31.58      5.86 o
  -8  16  -2        2.55        1.37      2.22 o
  -6  16  -2      305.71      275.44      6.68 o
  -4  16  -2        0.47        3.27      1.64 o
  -2  16  -2      351.54      285.37      7.28 o
   0  16  -2       10.62        4.74      2.64 o
   2  16  -2     1081.04     1218.90     25.86 o
   4  16  -2      688.63      604.96     17.73 o
   6  16  -2      208.40      195.32      9.34 o
   8  16  -2       41.21       43.57      3.98 o
  10  16  -2       63.93       65.89      8.22 o
  -7  17  -2       98.46      103.13     10.35 o
  -5  17  -2        7.12        6.46      2.29 o
  -3  17  -2      126.83      119.76      5.05 o
  -1  17  -2       41.37       40.86      3.92 o
   1  17  -2       14.74        6.03      1.96 o
   3  17  -2      320.40      375.32     12.18 o
   5  17  -2      898.46      858.49     30.20 o
   7  17  -2      215.75      194.84     10.84 o
   9  17  -2       49.94       40.45      7.40 o
  -6  18  -2       69.65       74.08      8.77 o
  -4  18  -2       61.99       46.96      4.08 o
  -2  18  -2      219.01      208.16      6.99 o
   0  18  -2        0.07       -0.02      1.84 o
   2  18  -2      324.77      347.64     10.38 o
   4  18  -2      306.02      271.17     11.67 o
   6  18  -2      205.92      225.72      9.80 o
   8  18  -2       14.66       15.84      5.10 o
  10  18  -2       32.98       38.23      6.25 o
  -5  19  -2       28.99       23.56     10.83 o
  -3  19  -2       56.94       52.89      7.10 o
  -1  19  -2       14.92       13.46      3.00 o
   1  19  -2       64.20       55.23      4.18 o
   3  19  -2       33.57       35.09      5.38 o
   5  19  -2        9.79        6.44      3.61 o
   7  19  -2       51.56       55.97      4.45 o
   9  19  -2       18.76       13.65      4.91 o
  -4  20  -2        1.37        0.02      1.39 o
  -2  20  -2       40.17       49.90      2.98 o
   0  20  -2      116.47      125.34      9.89 o
   2  20  -2       40.51       49.07      3.88 o
   4  20  -2      309.79      279.69     10.41 o
   6  20  -2        3.13        2.11      2.24 o
  -1  21  -2       44.34       59.80      5.47 o
   1  21  -2       50.48       62.32      7.00 o
   3  21  -2       85.07       90.32      8.61 o
   5  21  -2        1.65        3.52      2.32 o
   2  22  -2       52.96       64.81      6.91 o
 -13   1  -1      111.87      123.75      4.68 o
 -11   1  -1       36.29       37.09      2.96 o
  -9   1  -1      921.17      876.99     13.57 o
  -7   1  -1      513.48      538.23      6.46 o
  -5   1  -1     1522.36     1668.49     17.96 o
  -3   1  -1      109.86      113.16      2.13 o
  -1   1  -1    11394.79    11035.26    154.39 o
   1   1  -1     3058.88     2932.34     27.88 o
   3   1  -1     3683.28     4064.43     61.99 o
   5   1  -1        0.56        4.06      1.12 o
   7   1  -1     1659.86     1734.46     23.26 o
   9   1  -1     1280.31     1338.11     34.26 o
  11   1  -1      228.38      304.20     29.74 o
  13   1  -1      290.43      300.18     22.79 o
  15   1  -1       17.75       27.20      3.72 o
 -12   2  -1       14.39       17.59      2.63 o
 -10   2  -1     1584.14     1655.16     24.89 o
  -8   2  -1      291.69      276.79      4.71 o
  -6   2  -1     1145.47     1210.25     12.81 o
  -4   2  -1      349.75      362.32      3.90 o
  -2   2  -1     2111.12     2169.83     22.14 o
   0   2  -1     3999.45     3842.83     38.65 o
   2   2  -1       17.73       98.64      5.46 o
   4   2  -1    15052.54    14796.52    301.51 o
   6   2  -1     3179.30     3330.53     45.36 o
   8   2  -1     1080.29     1099.07     14.57 o
  12   2  -1        5.29       54.44     34.47 o
  14   2  -1      128.27      176.89     16.88 o
 -13   3  -1      411.36      460.78     15.66 o
 -11   3  -1      742.04      774.13     13.06 o
  -9   3  -1      347.38      351.03      7.26 o
  -7   3  -1      546.03      537.90      6.12 o
  -5   3  -1      245.14      271.51      2.93 o
  -3   3  -1      670.34      673.47      6.45 o
  -1   3  -1    14258.50    14215.30    200.36 o
   1   3  -1    17973.70    17923.53    326.69 o
   3   3  -1    17690.10    17714.60    517.22 o
   5   3  -1     1801.35     1902.02     51.50 o
   7   3  -1      998.79     1106.96     14.31 o
   9   3  -1     1828.39     1784.92     47.36 o
  13   3  -1      221.60      258.94     33.24 o
  15   3  -1       20.27       31.15      6.12 o
 -12   4  -1      111.97       97.94      3.06 o
 -10   4  -1      101.20      101.19      3.91 o
  -8   4  -1       29.36       40.38      2.97 o
  -6   4  -1      411.56      459.60      4.91 o
  -4   4  -1     2071.09     2003.37     20.08 o
  -2   4  -1     5668.16     5282.54     59.86 o
   0   4  -1        2.73       18.51      2.00 o
   2   4  -1     9800.37     9404.33    157.22 o
   4   4  -1    12743.83    11880.82    248.67 o
   6   4  -1     1898.01     2119.33     30.18 o
   8   4  -1     1344.47     1487.35     22.70 o
  10   4  -1      512.88      531.89     19.68 o
  12   4  -1       19.09       22.91      9.95 o
  14   4  -1      109.97      147.03     24.59 o
 -13   5  -1      127.43      125.78      7.90 o
 -11   5  -1      587.15      538.70      9.51 o
  -9   5  -1      172.38      177.16      4.29 o
  -7   5  -1      779.61      750.32     10.67 o
  -5   5  -1     2135.75     2107.58     21.36 o
  -3   5  -1      987.83     1004.97      9.00 o
  -1   5  -1     1679.67     1683.69     17.73 o
   1   5  -1     1700.84     1612.23     20.12 o
   3   5  -1     1128.52     1183.91     14.77 o
   5   5  -1     1995.23     2069.50     30.48 o
   7   5  -1     1189.86     1260.50     43.36 o
   9   5  -1       85.21       93.95      6.42 o
  11   5  -1      268.98      288.79     21.42 o
  13   5  -1      285.25      281.94     34.17 o
 -12   6  -1       38.87       35.94      2.73 o
 -10   6  -1       19.00       13.08      2.30 o
  -8   6  -1      210.73      244.58      4.96 o
  -6   6  -1     1801.22     1897.28     26.79 o
  -4   6  -1      187.08      207.46      2.38 o
  -2   6  -1     1268.78     1265.96     12.68 o
   0   6  -1     4024.30     4173.59     53.61 o
   2   6  -1      391.64      340.00      5.99 o
   4   6  -1     1698.92     1717.96     22.98 o
   6   6  -1      751.17      828.18     14.36 o
   8   6  -1      244.06      227.08     11.47 o
  10   6  -1        0.78        3.96      3.11 o
  14   6  -1      384.89      414.08     34.72 o
 -11   7  -1       40.51       45.15      3.48 o
  -9   7  -1       75.10       76.38      4.88 o
  -7   7  -1      187.99      186.13      4.41 o
  -5   7  -1      405.76      361.46      5.72 o
  -3   7  -1     4722.40     4936.73     61.63 o
  -1   7  -1     2652.48     2609.10     31.08 o
   1   7  -1     1651.22     1586.31     19.70 o
   3   7  -1      445.29      455.21     12.33 o
   5   7  -1     2073.41     2153.60     30.54 o
   7   7  -1      102.86      148.19      6.68 o
   9   7  -1       28.58       30.17      5.17 o
  11   7  -1        3.85        2.52      4.91 o
  13   7  -1       48.14       58.78     18.26 o
 -12   8  -1       14.51       18.98      2.24 o
 -10   8  -1       58.25       79.10      4.41 o
  -8   8  -1       46.64       58.08      3.09 o
  -6   8  -1      430.57      449.25      7.86 o
  -4   8  -1     1300.87     1373.80     15.60 o
  -2   8  -1      447.98      403.20      8.30 o
   0   8  -1        1.33       10.17      1.16 o
   2   8  -1     1057.37     1034.16     18.16 o
   4   8  -1     2036.01     2050.03     28.44 o
   6   8  -1      531.50      515.64     10.99 o
   8   8  -1      323.99      291.70     14.71 o
  10   8  -1       23.86       32.79      5.11 o
  14   8  -1       77.73       85.96     17.58 o
 -11   9  -1      137.52      124.43      4.73 o
  -9   9  -1      224.96      231.76      7.41 o
  -7   9  -1      242.76      234.32      5.44 o
  -5   9  -1        6.47        6.80      1.23 o
  -3   9  -1      207.37      253.39      7.15 o
  -1   9  -1     1269.63     1330.26     15.18 o
   1   9  -1      320.92      324.81      5.91 o
   3   9  -1      197.42      214.26      4.04 o
   5   9  -1      431.17      487.63      8.38 o
   7   9  -1      434.17      423.26     12.01 o
   9   9  -1       97.78       84.85      8.45 o
  11   9  -1      495.95      447.72     18.89 o
  13   9  -1      235.91      241.39     23.98 o
 -12  10  -1       36.24       34.35      4.39 o
 -10  10  -1       29.39       23.12      3.23 o
  -8  10  -1      400.24      421.61      9.36 o
  -6  10  -1       80.42       81.43      3.14 o
  -4  10  -1      226.11      238.57      4.13 o
  -2  10  -1      798.65      860.38     10.58 o
   0  10  -1     1687.94     1545.80     20.51 o
   2  10  -1     1401.18     1391.09     26.29 o
   4  10  -1       60.45       68.81      3.55 o
   6  10  -1      201.16      208.02      5.25 o
   8  10  -1       13.81       10.83      5.10 o
  10  10  -1      647.58      576.10     24.90 o
  12  10  -1      190.60      182.15     20.96 o
 -11  11  -1       54.48       70.34      4.08 o
  -9  11  -1      274.76      268.89      8.90 o
  -7  11  -1       67.19       54.44      3.12 o
  -5  11  -1       59.20       56.32      2.90 o
  -3  11  -1      457.18      487.22      8.03 o
  -1  11  -1       54.47       53.49      2.13 o
   1  11  -1      119.96      123.07      3.28 o
   3  11  -1      683.52      641.37     12.92 o
   5  11  -1       37.35       42.82      4.24 o
   7  11  -1      181.67      190.25      7.64 o
   9  11  -1      459.29      447.32     21.47 o
  11  11  -1        3.33        9.55      3.57 o
  13  11  -1       21.55       12.96      6.77 o
 -10  12  -1       29.83       36.33      3.63 o
  -8  12  -1      323.59      355.11     10.17 o
  -6  12  -1       44.08       36.33      3.00 o
  -4  12  -1      313.69      309.99      6.04 o
  -2  12  -1        6.58       16.77      1.56 o
   0  12  -1        0.13        2.22      1.34 o
   2  12  -1       25.92       18.40      2.27 o
   4  12  -1      138.57      129.64      5.77 o
   6  12  -1       75.47       76.99      6.09 o
   8  12  -1      310.36      310.23     17.79 o
  10  12  -1       94.22      104.29      9.07 o
  12  12  -1       56.90       59.47      9.26 o
  -9  13  -1       13.59       11.96      3.12 o
  -7  13  -1      135.43      119.58      5.76 o
  -5  13  -1      118.43      135.03      4.35 o
  -3  13  -1      240.34      240.65      6.07 o
  -1  13  -1      111.72      103.19      3.58 o
   1  13  -1       86.66       89.49      4.73 o
   3  13  -1      176.70      158.54      6.68 o
   5  13  -1      176.71      191.80      9.08 o
   7  13  -1      293.13      273.73      9.70 o
   9  13  -1      140.33      120.91     10.84 o
  11  13  -1       92.72       84.65      5.39 o
 -10  14  -1       81.44       99.87      5.61 o
  -8  14  -1      173.54      162.94      5.90 o
  -6  14  -1       70.83       81.28      3.48 o
  -4  14  -1      147.39      173.72      5.40 o
  -2  14  -1      517.27      476.94      9.04 o
   0  14  -1       36.35       60.22      8.79 o
   2  14  -1        3.07       12.25      4.50 o
   4  14  -1      297.52      271.19     10.25 o
   6  14  -1      185.27      181.22      8.35 o
   8  14  -1       91.55       74.21      9.79 o
  10  14  -1       36.83       28.01      5.89 o
  -9  15  -1       71.45       85.10      4.42 o
  -7  15  -1       87.87       80.05      4.70 o
  -5  15  -1      306.18      305.56      8.11 o
  -3  15  -1       60.37       60.64      2.76 o
  -1  15  -1       14.02       10.37      3.46 o
   1  15  -1     1371.81     1329.00     33.66 o
   3  15  -1      742.32      735.98     20.82 o
   5  15  -1      188.54      215.57     10.18 o
   7  15  -1      199.68      191.01      8.07 o
   9  15  -1        0.43        1.67      6.61 o
  11  15  -1       14.04        6.81      2.95 o
  -8  16  -1       45.37       50.96      3.41 o
  -6  16  -1       29.72       28.32      3.03 o
  -4  16  -1       35.45       29.40      3.02 o
  -2  16  -1      150.22      139.91      6.21 o
   0  16  -1        0.02        3.91      2.59 o
   2  16  -1      224.31      178.75      9.10 o
   4  16  -1      211.69      213.50     13.00 o
   6  16  -1      155.35      172.57      9.42 o
   8  16  -1      101.44      117.75     11.20 o
  10  16  -1        0.04       -0.23      2.81 o
  -7  17  -1       28.64       33.59      4.19 o
  -5  17  -1      238.42      217.17      8.36 o
  -3  17  -1       55.67       57.55      4.48 o
  -1  17  -1       11.88        4.51      2.61 o
   1  17  -1      564.90      532.65     14.96 o
   3  17  -1      319.31      367.82     12.14 o
   5  17  -1      110.10      110.33      7.52 o
   7  17  -1        6.07        4.06      2.75 o
   9  17  -1        3.03        2.55      3.73 o
  -6  18  -1       64.93       71.09      8.77 o
  -4  18  -1       89.37      111.59     11.06 o
  -2  18  -1       50.61       40.55      3.74 o
   0  18  -1        4.00        5.35      2.00 o
   2  18  -1      287.17      267.99      9.70 o
   4  18  -1      548.84      559.73     19.29 o
   6  18  -1      186.37      208.37      8.86 o
   8  18  -1       53.48       57.70      7.40 o
  -5  19  -1        4.01        4.25      4.45 o
  -3  19  -1       28.60       26.31      2.72 o
  -1  19  -1       74.86       57.48      4.30 o
   1  19  -1      445.39      473.43     10.87 o
   3  19  -1       30.92       43.98      7.43 o
   5  19  -1       30.63       38.33      4.65 o
   7  19  -1        7.46        8.87      4.84 o
  -4  20  -1       36.08       30.60      6.02 o
  -2  20  -1       90.33       84.48      6.00 o
   0  20  -1        0.04        0.64      1.42 o
   2  20  -1      269.76      291.21     10.83 o
   4  20  -1       20.46       16.54      3.79 o
   6  20  -1       55.09       51.17      4.80 o
  -3  21  -1       13.36       10.96      4.35 o
  -1  21  -1       53.21       58.36      4.30 o
   1  21  -1       71.36       85.48      7.36 o
   3  21  -1       88.21       89.81      5.56 o
   5  21  -1        0.86        0.72      2.13 o
   0  22  -1      143.23      175.89     10.87 o
   2  22  -1      153.24      210.06     12.58 o
 -14   0   0        3.93        2.25      2.79 o
 -12   0   0      961.05      956.04     26.14 o
 -10   0   0      369.53      336.28      8.56 o
  -8   0   0      255.11      299.77      6.06 o
  -6   0   0      719.84      733.03     10.30 o
  -4   0   0     3526.02     3406.43     50.83 o
  -2   0   0    29804.23    29601.67    826.23 o
   2   0   0    29731.64    30367.50    917.12 o
   4   0   0     3503.85     3392.39     66.78 o
   6   0   0      720.92      747.96     16.44 o
   8   0   0      249.49      280.22     12.35 o
  12   0   0      959.11     1034.71     66.06 o
  14   0   0        4.03        4.71      3.99 o
 -13   1   0      281.93      282.63      7.28 o
 -11   1   0      376.40      356.74      8.10 o
  -9   1   0       71.45       69.41      2.20 o
  -7   1   0      844.42      896.06      9.08 o
  -5   1   0      275.91      292.94      3.22 o
  -3   1   0    12711.60    12625.28    161.21 o
  -1   1   0     3109.84     3064.66     27.84 o
   1   1   0     3109.40     2964.77     27.58 o
   3   1   0    12729.07    12291.35    238.31 o
   5   1   0      268.08      303.42     16.53 o
   7   1   0      853.45      879.13     14.62 o
  13   1   0      281.07      309.86     33.78 o
 -14   2   0       14.30       20.78      2.67 o
 -12   2   0      151.19      175.39      6.29 o
 -10   2   0      393.95      374.05      6.49 o
  -8   2   0      210.63      189.45      2.55 o
  -6   2   0      733.35      726.78      7.24 o
  -4   2   0     4325.43     4335.64     44.50 o
  -2   2   0     1846.14     1617.45     15.52 o
   0   2   0        0.07       17.57      0.99 o
   2   2   0     1852.28     1587.56     19.78 o
   4   2   0     4326.56     4272.00     62.03 o
   6   2   0      729.25      725.56     10.38 o
   8   2   0      208.36      205.08     38.63 o
  12   2   0      149.32      184.30     30.09 o
  14   2   0       13.33       18.75      3.14 o
 -13   3   0      138.49      163.80      5.75 o
 -11   3   0      342.53      323.12      6.72 o
  -9   3   0      880.01      845.24     11.87 o
  -7   3   0      375.51      370.78      4.44 o
  -5   3   0      698.27      666.88      5.99 o
  -3   3   0      785.15      680.24      6.05 o
  -1   3   0    18107.92    17916.56    280.89 o
   1   3   0    18100.31    17625.59    390.81 o
   3   3   0      787.40      663.70      9.75 o
   5   3   0      691.79      644.97     10.86 o
   7   3   0      384.08      382.51      6.25 o
  11   3   0      340.61      348.10     24.59 o
  13   3   0      138.48      190.07     28.13 o
 -14   4   0      277.39      301.78      9.48 o
 -12   4   0       37.79       48.17      3.21 o
 -10   4   0      284.36      279.17      6.23 o
  -8   4   0      465.07      452.14      6.76 o
  -6   4   0     1823.08     1879.99     19.82 o
  -4   4   0      838.54      781.01      6.54 o
  -2   4   0     7515.22     7105.24     91.67 o
   0   4   0    10279.07    10662.37    166.33 o
   2   4   0     7473.39     6839.87     99.95 o
   4   4   0      828.79      774.86     10.01 o
   6   4   0     1825.66     1905.66     25.63 o
   8   4   0      461.94      430.88     15.57 o
  12   4   0       38.89       64.28     20.52 o
  14   4   0      277.81      294.15     16.58 o
 -13   5   0       41.49       32.17      2.23 o
 -11   5   0      118.03      128.47      4.06 o
  -9   5   0      195.45      198.90      4.73 o
  -7   5   0     1088.44     1103.11     13.33 o
  -5   5   0     3195.56     3353.10     32.73 o
  -3   5   0     5296.61     4911.92     56.78 o
  -1   5   0     1707.37     1615.81     17.66 o
   1   5   0     1724.07     1597.80     20.80 o
   3   5   0     5302.14     4876.55     71.46 o
   5   5   0     3210.75     3477.93     52.54 o
   7   5   0     1085.70     1079.24     18.07 o
  11   5   0      118.04      120.53      8.23 o
  13   5   0       41.14       36.92     16.36 o
 -12   6   0        8.87       19.80      2.24 o
 -10   6   0      155.54      154.71      4.22 o
  -8   6   0       32.69       35.42      2.09 o
  -6   6   0      928.29      985.23     10.63 o
  -4   6   0     9269.23     9498.82    117.48 o
  -2   6   0     1504.82     1559.88     27.71 o
   0   6   0        2.33       13.71      1.46 o
   2   6   0     1504.12     1471.41     21.92 o
   4   6   0     9310.61     9377.54    171.27 o
   6   6   0      936.51      980.35     18.13 o
   8   6   0       31.70       33.52      6.14 o
  10   6   0      157.30      156.28      8.97 o
  12   6   0        8.65       21.83     15.18 o
 -13   7   0      186.62      215.58      7.48 o
 -11   7   0       26.59       38.55      2.87 o
  -9   7   0      464.41      432.06      8.52 o
  -7   7   0      648.62      672.33     10.34 o
  -5   7   0     3002.28     3331.71     36.25 o
  -3   7   0      366.99      390.61      4.31 o
  -1   7   0     1656.13     1580.04     17.48 o
   1   7   0     1656.47     1577.05     22.10 o
   3   7   0      371.87      394.25      5.44 o
   5   7   0     3015.57     3232.50     58.05 o
   7   7   0      647.73      646.45     13.49 o
   9   7   0      466.41      427.12     13.14 o
  11   7   0       27.32       43.66     16.17 o
  13   7   0      185.81      232.90     24.86 o
 -12   8   0        2.33        0.80      1.45 o
 -10   8   0      188.30      156.19      4.76 o
  -8   8   0      406.70      410.57      7.82 o
  -6   8   0      263.14      257.92      4.19 o
  -4   8   0      536.21      569.38      6.14 o
  -2   8   0      131.97      113.34      2.49 o
   0   8   0     2949.34     2904.49     39.21 o
   2   8   0      133.94      114.42      2.00 o
   4   8   0      538.72      565.99      8.55 o
   6   8   0      257.51      246.03      4.27 o
   8   8   0      405.63      396.70     17.24 o
  12   8   0        2.61       -0.98      7.36 o
 -13   9   0        3.34        1.36      2.64 o
 -11   9   0      180.63      175.23      5.74 o
  -9   9   0       97.71      104.47      4.57 o
  -7   9   0      388.40      423.36      7.40 o
  -5   9   0      496.00      446.91      9.96 o
  -3   9   0      254.35      220.93      4.34 o
  -1   9   0      304.87      308.47      3.88 o
   1   9   0      308.61      311.74      5.39 o
   3   9   0      263.39      238.97      3.58 o
   5   9   0      495.85      461.74      9.74 o
   7   9   0      388.33      430.32     24.98 o
   9   9   0       99.12      100.27      7.33 o
  11   9   0      181.73      165.63     20.27 o
  13   9   0        3.30        7.07      6.54 o
 -12  10   0      109.58      116.99      5.25 o
 -10  10   0       48.03       54.09      9.28 o
  -8  10   0      291.96      290.80      7.05 o
  -6  10   0      528.61      562.71      9.82 o
  -4  10   0     1197.24     1240.33     13.81 o
  -2  10   0     2044.64     2199.46     26.85 o
   0  10   0        0.34        2.26      0.64 o
   2  10   0     2050.69     2227.45     43.71 o
   4  10   0     1213.03     1242.30     33.62 o
   6  10   0      533.65      566.62     14.45 o
   8  10   0      293.54      291.34     14.64 o
  10  10   0       47.32       32.14      4.61 o
  12  10   0      108.40      131.67     15.06 o
 -11  11   0       44.06       66.53      4.83 o
  -9  11   0      641.72      668.53     14.97 o
  -7  11   0       18.37       29.43      3.23 o
  -5  11   0       40.20       55.21      2.49 o
  -3  11   0      951.13      989.95     12.09 o
  -1  11   0      115.68      125.54      2.84 o
   1  11   0      116.56      125.86      5.35 o
   3  11   0      951.46      976.07     22.50 o
   5  11   0       40.01       52.46      4.26 o
   7  11   0       17.90       31.06      6.12 o
   9  11   0      637.67      636.38     26.74 o
  11  11   0       43.34       68.01     10.73 o
 -12  12   0      210.37      238.53      7.78 o
 -10  12   0       96.05      108.48      7.42 o
  -8  12   0      245.20      263.66      7.75 o
  -6  12   0       10.38       15.23      1.85 o
  -4  12   0      434.59      401.80     19.90 o
  -2  12   0      562.98      496.00      8.36 o
   0  12   0      349.85      315.88      6.22 o
   2  12   0      566.57      502.03     12.72 o
   4  12   0      432.96      360.24     12.34 o
   6  12   0       10.52       15.25      2.76 o
   8  12   0      244.36      263.97     14.84 o
  10  12   0       93.94       95.14      5.73 o
 -11  13   0       14.54       17.65      2.55 o
  -9  13   0      101.98       80.19      4.56 o
  -7  13   0     1217.95     1093.30     23.39 o
  -5  13   0      128.83      118.74      4.31 o
  -3  13   0       15.34       16.45      1.58 o
  -1  13   0       86.30       88.31      4.38 o
   1  13   0       84.84       95.69      5.90 o
   3  13   0       15.36       19.31      3.46 o
   5  13   0      129.54      121.81      6.64 o
   7  13   0     1223.00     1103.29     47.62 o
   9  13   0       99.68       78.96     12.21 o
 -10  14   0        6.09        3.50      2.04 o
  -8  14   0      309.54      286.50      7.94 o
  -6  14   0       95.32       89.70      4.93 o
  -4  14   0      210.21      213.76      5.86 o
  -2  14   0      687.62      716.46     20.29 o
   0  14   0        0.16        1.60      2.20 o
   2  14   0      681.66      719.32     18.74 o
   4  14   0      207.73      209.13      9.71 o
   6  14   0       95.71       91.29      5.61 o
   8  14   0      309.63      295.72     23.10 o
  10  14   0        5.94        4.94      2.78 o
  -9  15   0       38.62       40.62      3.81 o
  -7  15   0       58.06       62.84      6.26 o
  -5  15   0      212.81      199.71      6.78 o
  -3  15   0       86.13      124.82      4.00 o
  -1  15   0     1380.85     1323.11     32.29 o
   1  15   0     1383.56     1356.43     34.84 o
   3  15   0       85.81      126.17      8.21 o
   5  15   0      209.54      196.47     10.28 o
   9  15   0       38.68       42.68      6.09 o
 -10  16   0       14.29        6.23      2.87 o
  -8  16   0       43.77       46.40      4.98 o
  -6  16   0      228.20      217.00     11.28 o
  -4  16   0      156.68      164.85      4.94 o
  -2  16   0     1075.42     1203.63     28.95 o
   0  16   0     1473.44     1327.62     35.53 o
   2  16   0     1080.01     1247.25     31.60 o
   4  16   0      157.12      169.67      9.13 o
   6  16   0      227.68      218.95     15.26 o
  -9  17   0       24.85       19.78      3.54 o
  -7  17   0      140.32      128.53      6.97 o
  -5  17   0      255.02      267.54     63.91 o
  -3  17   0      195.47      205.39      7.19 o
  -1  17   0      578.43      548.10     14.80 o
   1  17   0      577.33      539.16     15.67 o
   3  17   0      194.25      207.27     10.70 o
   5  17   0      253.25      252.70     11.30 o
   7  17   0      140.33      131.39     10.97 o
   9  17   0       25.37       19.83      4.25 o
  -8  18   0        0.30        1.60      3.70 o
  -6  18   0       70.04       68.21      9.69 o
  -4  18   0       40.34       27.12      2.59 o
  -2  18   0      326.72      343.41      8.29 o
   0  18   0        0.03        2.45      2.37 o
   2  18   0      325.97      348.23     14.27 o
   4  18   0       40.68       29.52      6.61 o
   6  18   0       71.82       69.17      4.89 o
   8  18   0        0.33        1.08      3.21 o
  -7  19   0      140.39      187.08     12.77 o
  -5  19   0       51.10       52.04      8.12 o
  -3  19   0      154.57      145.96      7.13 o
  -1  19   0      428.20      478.12     10.83 o
   1  19   0      424.66      469.65     16.47 o
   3  19   0      153.27      144.86      8.43 o
   5  19   0       51.48       48.40      4.78 o
   7  19   0      138.71      183.25     18.40 o
  -6  20   0       61.54       61.47      7.95 o
  -4  20   0       41.95       34.32      4.40 o
  -2  20   0       41.98       55.23      4.77 o
   0  20   0       33.84       41.98      3.60 o
   2  20   0       41.82       51.98      3.69 o
   4  20   0       42.04       39.17      4.39 o
   6  20   0       60.83       61.70      7.72 o
  -3  21   0      112.45      106.35      5.12 o
  -1  21   0       70.98       93.07      4.28 o
   1  21   0       71.16       98.59      7.56 o
   3  21   0      112.99      112.06      6.37 o
  -2  22   0       52.08       52.24      4.71 o
   0  22   0        0.03       -0.16      2.72 o
   2  22   0       52.52       62.25      4.29 o
 -15   1   1       17.32       28.40      3.08 o
 -13   1   1      292.80      289.43     10.09 o
 -11   1   1      228.31      230.73      5.88 o
  -9   1   1     1285.38     1300.35     12.30 o
  -7   1   1     1657.19     1722.76     15.95 o
  -5   1   1        0.24        5.61      0.76 o
  -3   1   1     3722.19     4111.47     45.33 o
  -1   1   1     3058.33     3067.18     40.16 o
   1   1   1    11369.19    10783.68    158.13 o
   3   1   1      112.45      106.87      3.08 o
   5   1   1     1511.58     1636.62     27.49 o
   7   1   1      511.50      560.80     30.14 o
  11   1   1       35.23       52.43     20.00 o
  13   1   1      112.40      102.25      5.43 o
 -14   2   1      127.65      132.66      4.91 o
 -12   2   1        5.38        8.68      2.85 o
 -10   2   1      157.93      155.41      3.54 o
  -8   2   1     1078.45     1112.25     10.66 o
  -6   2   1     3163.60     3355.99     35.92 o
  -4   2   1    15063.94    15228.24    197.17 o
  -2   2   1       17.71       94.04      1.89 o
   0   2   1     3983.83     3739.54     38.94 o
   2   2   1     2099.96     2139.31     29.74 o
   4   2   1      350.65      350.56      5.89 o
   6   2   1     1146.89     1184.34     17.36 o
 -15   3   1       19.78       27.79      3.58 o
 -13   3   1      218.58      239.57      7.84 o
 -11   3   1      282.17      272.89      6.57 o
  -9   3   1     1818.85     1760.87     22.27 o
  -7   3   1      997.66     1116.59     10.37 o
  -5   3   1     1809.97     1882.49     18.75 o
  -3   3   1    17702.94    17170.70    263.53 o
  -1   3   1    17966.39    17767.97    278.64 o
   1   3   1    14230.62    13934.69    230.47 o
   3   3   1      670.05      683.83      8.42 o
   5   3   1      246.86      275.14      4.38 o
   7   3   1      538.83      526.27     18.07 o
  11   3   1      742.51      847.37     59.28 o
  13   3   1      410.71      466.32     14.28 o
 -14   4   1      109.46      120.61      4.43 o
 -12   4   1       19.35       18.04      2.42 o
 -10   4   1      512.10      541.73      9.54 o
  -8   4   1     1345.69     1457.12     16.13 o
  -6   4   1     1913.13     2139.90     20.00 o
  -4   4   1    12782.03    11981.80    177.96 o
  -2   4   1     9799.68     9164.04    138.13 o
   0   4   1        2.72       15.09      1.83 o
   2   4   1     5673.94     5208.35     77.53 o
   4   4   1     2063.91     1987.04     26.31 o
   6   4   1      414.24      463.25      7.52 o
  10   4   1      101.16      103.95      8.79 o
  12   4   1      112.07      116.84     23.18 o
 -13   5   1      285.96      270.71      7.12 o
 -11   5   1      269.54      257.91      5.62 o
  -9   5   1       88.08      100.28      3.58 o
  -7   5   1     1192.97     1185.79     13.55 o
  -5   5   1     1991.18     1987.40     21.99 o
  -3   5   1     1130.70     1198.28     12.13 o
  -1   5   1     1717.65     1610.66     17.02 o
   1   5   1     1679.84     1680.38     20.95 o
   3   5   1      981.53      992.44     11.77 o
   5   5   1     2149.19     2147.09     29.09 o
   7   5   1      781.60      741.80     42.27 o
   9   5   1      171.70      218.93     84.37 o
  11   5   1      583.11      574.95     45.00 o
  13   5   1      127.56      126.46      6.71 o
 -14   6   1      386.28      380.81      8.56 o
 -12   6   1      332.62      323.50      8.25 o
 -10   6   1        0.72        6.21      1.70 o
  -8   6   1      242.18      223.66      4.08 o
  -6   6   1      743.94      815.62      8.18 o
  -4   6   1     1692.27     1699.94     17.41 o
  -2   6   1      391.61      333.14      4.37 o
   0   6   1     4020.14     4173.63     63.08 o
   2   6   1     1267.59     1263.11     19.37 o
   4   6   1      188.00      207.35      2.80 o
   6   6   1     1805.87     1851.42     35.56 o
   8   6   1      208.61      242.35     12.41 o
  10   6   1       19.44       13.30      4.05 o
  12   6   1       39.06       32.79      3.86 o
 -13   7   1       48.93       53.30      3.96 o
 -11   7   1        3.73        7.65      2.11 o
  -9   7   1       27.11       30.54      2.78 o
  -7   7   1      105.69      136.86      2.37 o
  -5   7   1     2061.58     2147.39     23.43 o
  -3   7   1      447.66      434.87      5.66 o
  -1   7   1     1651.51     1580.97     19.79 o
   1   7   1     2653.31     2569.10     43.20 o
   3   7   1     4719.99     4954.49     95.90 o
   5   7   1      406.45      355.35      5.99 o
   7   7   1      185.81      175.21      6.11 o
   9   7   1       75.46       68.50      5.89 o
  11   7   1       40.56       39.56      5.66 o
 -14   8   1       78.03       79.66      4.01 o
 -12   8   1       99.82      110.58      4.16 o
 -10   8   1       23.82       32.23      2.67 o
  -8   8   1      324.04      298.20      6.42 o
  -6   8   1      532.34      529.21      5.92 o
  -4   8   1     2034.36     2055.51     25.63 o
  -2   8   1     1057.25      994.66     12.23 o
   0   8   1        1.32        7.81      2.63 o
   2   8   1      448.49      406.85      6.36 o
   4   8   1     1298.32     1375.52     22.36 o
   6   8   1      430.76      432.79      9.42 o
   8   8   1       46.61       54.92      3.45 o
  10   8   1       58.32       69.35     15.71 o
  12   8   1       14.49        3.08     11.94 o
 -13   9   1      237.54      236.14      5.82 o
 -11   9   1      499.39      471.88      9.09 o
  -9   9   1       95.23       86.61      3.61 o
  -7   9   1      434.72      428.38      6.46 o
  -5   9   1      423.24      464.37     10.71 o
  -3   9   1      193.70      213.93      3.22 o
  -1   9   1      324.77      312.69      4.15 o
   1   9   1     1283.78     1357.00     18.80 o
   3   9   1      205.02      244.56      4.24 o
   5   9   1        6.33        8.72      2.50 o
   7   9   1      244.01      226.76     11.23 o
   9   9   1      223.88      200.77     19.62 o
  11   9   1      135.02      138.89     16.73 o
 -12  10   1      191.53      200.19      6.09 o
 -10  10   1      648.85      589.16     10.61 o
  -8  10   1       13.39       10.11      1.67 o
  -6  10   1      202.17      208.56      3.38 o
  -4  10   1       59.74       69.29      3.76 o
  -2  10   1     1401.26     1390.88     16.73 o
   0  10   1     1705.31     1529.31     28.39 o
   2  10   1      792.21      859.89     13.92 o
   4  10   1      222.99      233.71      8.17 o
   6  10   1       79.73       82.26      7.56 o
   8  10   1      403.89      411.92     17.11 o
  10  10   1       28.69       25.00      8.61 o
  12  10   1       35.91       40.62      6.32 o
 -13  11   1       20.97       15.51      3.63 o
 -11  11   1        3.55        8.58      2.24 o
  -9  11   1      458.55      459.68     10.96 o
  -7  11   1      178.77      191.67      4.71 o
  -5  11   1       37.31       40.58      1.56 o
  -3  11   1      688.17      653.45      8.39 o
  -1  11   1      120.82      130.98      3.47 o
   1  11   1       51.38       48.38      4.00 o
   3  11   1      458.06      487.07     14.80 o
   5  11   1       58.29       53.10      3.88 o
   7  11   1       66.79       52.89      6.45 o
   9  11   1      274.88      262.47     16.38 o
  11  11   1       54.92       55.54      4.03 o
 -12  12   1       56.63       57.09      3.41 o
 -10  12   1       93.63       94.58      4.63 o
  -8  12   1      309.90      306.65      9.33 o
  -6  12   1       75.68       70.60      3.14 o
  -4  12   1      136.20      128.06      2.89 o
  -2  12   1       25.93       19.95      1.83 o
   0  12   1        0.13        3.25      2.11 o
   2  12   1        6.70       13.94      3.78 o
   4  12   1      314.75      313.43     10.79 o
   6  12   1       44.07       39.01      6.58 o
   8  12   1      324.95      342.92     16.28 o
 -11  13   1       93.10       86.81      4.08 o
  -9  13   1      143.07      116.15      4.83 o
  -7  13   1      294.35      281.80      6.72 o
  -5  13   1      176.38      198.73      4.51 o
  -3  13   1      174.08      155.98      6.10 o
  -1  13   1       85.19       92.82      3.40 o
   1  13   1      114.48      106.54      6.29 o
   3  13   1      241.11      238.06     13.50 o
   5  13   1      120.53      135.17      6.58 o
   7  13   1      132.26      144.05     10.38 o
   9  13   1       13.43        8.15      2.98 o
 -12  14   1       17.70        5.05      5.63 o
 -10  14   1       37.17       29.82      2.67 o
  -8  14   1       91.64       78.54      5.92 o
  -6  14   1      185.30      185.18      9.58 o
  -4  14   1      295.57      266.72      6.35 o
  -2  14   1        3.06       12.10      2.88 o
   0  14   1       34.94       57.05      4.64 o
   2  14   1      513.06      469.89     16.47 o
   4  14   1      148.56      178.01      8.55 o
   6  14   1       71.19       81.66      9.43 o
 -11  15   1       13.81        3.29      1.96 o
  -9  15   1        0.46        1.31      1.93 o
  -7  15   1      200.03      198.47      9.78 o
  -5  15   1      188.99      212.17      7.13 o
  -3  15   1      750.47      698.85     17.51 o
  -1  15   1     1374.48     1347.18     33.68 o
   1  15   1       13.88       12.62      4.45 o
   3  15   1       61.27       62.83      6.17 o
   5  15   1      303.69      295.69     10.99 o
   7  15   1       86.75       80.10      8.09 o
 -10  16   1        0.07       -2.99      4.58 o
  -8  16   1      101.40      105.25      7.03 o
  -6  16   1      154.82      165.78      8.65 o
  -4  16   1      211.63      218.28      5.39 o
  -2  16   1      224.28      187.85      7.89 o
   0  16   1        0.02        1.28      3.03 o
   2  16   1      150.86      138.41      8.82 o
   4  16   1       34.88       30.72      4.82 o
   6  16   1       29.65       30.93      6.81 o
   8  16   1       45.95       55.64      5.63 o
  -9  17   1        3.05        2.17      2.44 o
  -7  17   1        6.38        7.44      3.04 o
  -5  17   1      112.42      104.27      4.55 o
  -3  17   1      319.33      352.65      9.77 o
  -1  17   1      563.70      540.08     15.03 o
   1  17   1       12.64        7.08      4.01 o
   3  17   1       55.64       58.84      6.59 o
   5  17   1      237.90      228.49      9.27 o
   7  17   1       27.59       33.35      5.66 o
  -8  18   1       52.82       49.84      4.50 o
  -6  18   1      186.17      186.22     10.91 o
  -4  18   1      551.03      563.36     18.12 o
  -2  18   1      287.17      273.55      8.35 o
   0  18   1        3.99        5.50      3.65 o
   2  18   1       50.20       40.98      5.88 o
   4  18   1       88.84      111.49      9.13 o
   6  18   1       65.09       67.82      7.92 o
  -7  19   1        7.30        8.18      5.17 o
  -5  19   1       31.43       36.30      5.78 o
  -3  19   1       30.53       30.96      3.22 o
  -1  19   1      441.76      472.65     16.10 o
   1  19   1       74.66       64.10      6.18 o
   3  19   1       27.51       27.52      4.57 o
   5  19   1        3.79        4.35      2.33 o
  -6  20   1       55.34       59.01      7.66 o
  -4  20   1       20.38       16.58      3.01 o
  -2  20   1      269.77      287.84      9.25 o
   0  20   1        0.04        2.59      2.21 o
   2  20   1       90.06       92.92      6.35 o
   4  20   1       36.73       33.31      3.92 o
  -5  21   1        0.82        4.78      3.73 o
  -3  21   1       89.25       92.74      5.55 o
  -1  21   1       71.55       92.94      4.51 o
   1  21   1       51.59       55.76      3.66 o
   3  21   1       13.17       11.49      3.23 o
  -2  22   1      153.23      204.79      7.78 o
   0  22   1      142.38      172.83      7.13 o
 -16   0   2       47.19       50.15      5.00 o
 -14   0   2       82.35       86.99      6.15 o
 -12   0   2       12.48        9.03      3.00 o
 -10   0   2     3504.04     3541.61     63.36 o
  -8   0   2     2105.93     2070.11     27.47 o
  -6   0   2     2809.76     2778.41     39.39 o
  -4   0   2    13544.77    13084.34    237.63 o
  -2   0   2    29781.72    31068.32    713.74 o
   0   0   2    74255.68    79478.57   2435.66 o
   2   0   2    29499.67    26526.34   1691.92 o
   4   0   2     6175.54     6001.68    178.80 o
   6   0   2     1603.62     1545.93     36.00 o
  10   0   2     1296.27     1297.19     57.57 o
  12   0   2      320.95      288.35     14.22 o
 -15   1   2       39.22       46.03      4.23 o
 -13   1   2      378.68      392.42      8.37 o
 -11   1   2      235.94      225.92      4.52 o
  -9   1   2      262.75      239.95      2.82 o
  -7   1   2     2570.25     2673.66     26.33 o
  -5   1   2    17952.73    18195.08    256.68 o
  -3   1   2     3739.44     3985.19     45.97 o
  -1   1   2    11286.24    10890.87    128.22 o
   1   1   2    17103.56    16222.63    296.50 o
   3   1   2      811.35      877.88     11.76 o
   5   1   2     2778.33     2862.88     44.00 o
   7   1   2      657.81      628.95     41.05 o
  11   1   2       80.80       69.53      6.15 o
 -16   2   2       15.37       11.92      2.97 o
 -14   2   2       42.38       48.41      4.02 o
 -12   2   2      543.59      545.07     11.96 o
 -10   2   2      225.15      235.37      4.49 o
  -8   2   2     3047.24     3152.81     31.54 o
  -6   2   2     7652.60     7736.78     87.08 o
  -4   2   2    75411.36    82234.61   1743.52 o
  -2   2   2     1820.04     1613.49     19.16 o
   0   2   2        0.73        4.67      1.89 o
   2   2   2     4134.41     4298.08     59.20 o
   4   2   2     2517.55     2633.92     39.90 o
   6   2   2      262.74      262.38      7.30 o
  10   2   2      391.26      437.07    104.12 o
  12   2   2        6.70        6.31      3.24 o
 -15   3   2      369.87      403.05      9.28 o
 -13   3   2       21.26       19.13      3.01 o
 -11   3   2      736.71      692.17     12.00 o
  -9   3   2      522.23      532.29      6.58 o
  -7   3   2      358.38      380.60      3.36 o
  -5   3   2     2926.89     2968.85     29.68 o
  -3   3   2    17790.23    17305.94    246.44 o
  -1   3   2    14470.06    13931.64    220.87 o
   1   3   2     1952.07     1986.58     44.22 o
   3   3   2     7297.20     7150.33    126.75 o
   5   3   2      509.79      510.19      7.85 o
   7   3   2       67.87       75.58     16.69 o
   9   3   2      734.26      777.52     35.81 o
 -14   4   2      262.26      238.65      7.39 o
 -12   4   2      393.13      400.35      8.34 o
 -10   4   2      484.86      513.44      8.19 o
  -8   4   2     1204.43     1283.13     13.91 o
  -6   4   2      400.89      464.02      4.57 o
  -4   4   2    27505.27    26477.81    441.73 o
  -2   4   2     7451.33     6907.30     88.77 o
   0   4   2     6101.46     6016.02     92.91 o
   2   4   2     6228.22     5796.22     80.79 o
   4   4   2     3056.04     3098.41     44.52 o
   6   4   2      219.89      214.76      5.76 o
   8   4   2      645.60      657.21     30.35 o
  10   4   2      276.75      311.59     15.72 o
  12   4   2        8.35        5.97      2.14 o
 -15   5   2       67.38       54.63      5.83 o
 -13   5   2      214.08      194.34      5.70 o
 -11   5   2      490.83      493.14     10.13 o
  -9   5   2     1002.67     1101.76     14.46 o
  -7   5   2      136.72      160.50      2.31 o
  -5   5   2     3864.49     3676.60     41.14 o
  -3   5   2     1132.81     1186.77     12.54 o
  -1   5   2     1709.11     1693.85     18.52 o
   1   5   2     2777.53     2810.95     35.41 o
   3   5   2      372.76      374.67      4.43 o
   5   5   2      155.73      167.97      3.33 o
   7   5   2      278.71      260.57     14.91 o
   9   5   2      249.54      233.67     12.68 o
  11   5   2       30.40       41.01      5.73 o
 -14   6   2       10.97        5.82      1.97 o
 -12   6   2      542.77      518.73     11.20 o
 -10   6   2      118.39      111.74      3.22 o
  -8   6   2      939.49      916.00     10.65 o
  -6   6   2      906.55     1003.81     10.05 o
  -4   6   2      728.80      590.56      6.11 o
  -2   6   2     1539.93     1543.73     16.37 o
   0   6   2        0.17        1.45      0.64 o
   2   6   2     1429.64     1484.03     18.45 o
   4   6   2      934.75      969.45     12.95 o
   6   6   2      654.61      620.62     25.33 o
   8   6   2      313.56      336.12    105.24 o
  10   6   2      216.05      216.20     14.44 o
  12   6   2       32.30       40.22      3.40 o
 -15   7   2      151.98      163.82      7.07 o
 -13   7   2      322.02      347.87     10.21 o
 -11   7   2       23.75       16.39      2.28 o
  -9   7   2      241.57      229.81      5.61 o
  -7   7   2      120.91      119.22      2.66 o
  -5   7   2     4552.54     4634.38     59.52 o
  -3   7   2      438.32      438.24      5.08 o
  -1   7   2     2624.64     2593.12     32.05 o
   1   7   2     1029.00     1080.26     14.00 o
   3   7   2     1994.59     2197.69     34.36 o
   5   7   2      160.71      166.71      4.91 o
   7   7   2      138.81      156.11      8.91 o
   9   7   2       86.00       80.87      9.26 o
  11   7   2        3.59        5.53      2.11 o
 -14   8   2       16.07        9.85      2.50 o
 -12   8   2       53.43       59.68      3.21 o
 -10   8   2      162.47      163.29      4.85 o
  -8   8   2      849.23      818.78     12.16 o
  -6   8   2     4768.14     4944.47     63.77 o
  -4   8   2       53.41       50.29      1.70 o
  -2   8   2      134.32      115.03      2.09 o
   0   8   2    12739.83    12582.83    221.21 o
   2   8   2     2094.51     2318.55     39.82 o
   4   8   2      400.08      394.30      6.61 o
   6   8   2      500.50      476.32     14.37 o
   8   8   2      112.24       84.82      6.03 o
  10   8   2       25.14       18.68      3.37 o
 -13   9   2      142.50      129.45      4.49 o
 -11   9   2      561.59      543.83     10.07 o
  -9   9   2      198.34      201.54      4.70 o
  -7   9   2      255.18      230.30      3.77 o
  -5   9   2       44.68       49.16      3.33 o
  -3   9   2      201.28      216.61      3.05 o
  -1   9   2     1348.80     1372.94     23.09 o
   1   9   2     4635.52     5045.72     99.41 o
   3   9   2     1052.69     1146.99     18.26 o
   5   9   2      223.61      230.57      7.31 o
   7   9   2       12.62       14.31      2.87 o
   9   9   2       61.07       91.64     12.57 o
  11   9   2       33.47       32.67      3.72 o
 -14  10   2       47.99       67.02      5.20 o
 -12  10   2       53.65       73.13      5.54 o
 -10  10   2       41.36       36.36      2.48 o
  -8  10   2      618.34      585.93      9.36 o
  -6  10   2      767.69      718.84      9.34 o
  -4  10   2       55.71       90.64      1.83 o
  -2  10   2     2027.47     2228.10     35.67 o
   0  10   2        0.50        0.87      1.45 o
   2  10   2       73.09       81.96      3.85 o
   4  10   2      155.14      131.67      4.12 o
   6  10   2       70.56       51.82      4.27 o
   8  10   2      273.15      262.53     16.44 o
  10  10   2       39.27       31.55      2.91 o
 -13  11   2       95.02      106.99     12.48 o
 -11  11   2      637.64      625.31     12.09 o
  -9  11   2       85.72       95.61      4.30 o
  -7  11   2      536.90      554.97      8.60 o
  -5  11   2       37.62       33.06      1.51 o
  -3  11   2      692.23      664.39      9.60 o
  -1  11   2       55.97       53.24      2.47 o
   1  11   2      867.51      872.55     16.39 o
   3  11   2       40.62       34.46      5.04 o
   5  11   2       41.78       47.03      6.28 o
   7  11   2      133.67      147.26      8.25 o
   9  11   2      438.42      422.63     16.26 o
 -12  12   2       27.96       27.21      2.58 o
 -10  12   2      233.40      244.32     11.78 o
  -8  12   2       96.92       93.95      4.10 o
  -6  12   2      554.47      526.77      8.97 o
  -4  12   2      134.81      148.16      3.41 o
  -2  12   2      560.02      495.27      8.53 o
   0  12   2      672.52      639.44     15.40 o
   2  12   2     1054.42     1042.28     29.78 o
   4  12   2       85.61       89.49      5.34 o
   6  12   2      110.09      100.83      7.73 o
  10  12   2      112.37      115.22      8.58 o
 -13  13   2       60.86       75.54      6.34 o
 -11  13   2        1.56        1.41      2.42 o
  -9  13   2      443.57      409.89     11.11 o
  -7  13   2       51.01       56.24      2.62 o
  -5  13   2      424.88      409.82      8.44 o
  -3  13   2      180.29      161.06      4.57 o
  -1  13   2      118.87      106.71      5.14 o
   1  13   2      405.90      400.02     14.30 o
   3  13   2      116.21      136.31      7.30 o
   5  13   2      129.28      135.96     10.12 o
   7  13   2      160.22      147.51      8.74 o
   9  13   2       73.74       63.31      6.06 o
 -12  14   2       21.98       14.26      4.87 o
 -10  14   2        3.20        1.18      2.21 o
  -8  14   2      229.71      207.69      8.18 o
  -6  14   2     1319.91     1406.53     28.47 o
  -4  14   2      371.65      353.94      8.00 o
  -2  14   2      695.78      725.86     15.52 o
   0  14   2        0.37        2.17      3.15 o
   2  14   2      390.04      377.28     13.95 o
   4  14   2      329.87      286.44     10.60 o
   6  14   2      226.69      218.03     12.51 o
   8  14   2       27.28       25.07      4.09 o
 -11  15   2       24.31       32.92      3.28 o
  -9  15   2       30.06       34.80      5.19 o
  -7  15   2      160.55      178.61      9.06 o
  -5  15   2     1306.76     1248.23     29.11 o
  -3  15   2      736.83      698.82     18.12 o
  -1  15   2       12.54        9.61      2.73 o
   1  15   2      229.76      218.75     10.74 o
   3  15   2      238.65      218.93     11.83 o
   5  15   2        7.76        4.96      2.41 o
   7  15   2        2.25        5.86      3.11 o
 -10  16   2       64.09       71.15      5.45 o
  -8  16   2       41.79       76.95     30.29 o
  -6  16   2      207.56      192.70      6.76 o
  -4  16   2      688.61      594.42     19.25 o
  -2  16   2     1085.64     1248.05     38.93 o
   0  16   2       10.52        3.60      3.81 o
   2  16   2      354.42      293.51     12.53 o
   4  16   2        0.39        1.54      3.27 o
   6  16   2      305.04      289.75     14.48 o
  -9  17   2       51.29       44.03      4.59 o
  -7  17   2      215.76      199.63      9.12 o
  -5  17   2      901.41      835.21     17.50 o
  -3  17   2      320.40      360.71     13.92 o
  -1  17   2       15.58        6.51      3.99 o
   1  17   2       41.91       42.57      5.96 o
   3  17   2      127.21      118.85      7.51 o
 -10  18   2       33.63       36.79      9.46 o
  -8  18   2       15.38        5.42      7.00 o
  -6  18   2      205.92      211.68     18.62 o
  -4  18   2      306.04      295.11     20.34 o
  -2  18   2      324.02      349.64     13.37 o
   0  18   2        0.07        1.62      2.73 o
   2  18   2      217.02      215.51     10.13 o
   4  18   2       61.12       47.89      4.41 o
   6  18   2       68.36       59.28      6.45 o
  -9  19   2       18.72       10.08      4.58 o
  -7  19   2       52.09       55.93     14.01 o
  -5  19   2        9.78       13.03      3.40 o
  -3  19   2       33.97       33.27      4.57 o
  -1  19   2       64.01       58.32      6.02 o
   1  19   2       14.67       14.34      4.12 o
   3  19   2       57.02       54.26      4.94 o
   5  19   2       29.35       29.55      5.69 o
  -6  20   2        3.08        1.18      3.80 o
  -4  20   2      309.81      278.41      7.94 o
  -2  20   2       40.33       52.05      4.72 o
   0  20   2      114.12      119.45      7.30 o
   2  20   2       39.78       55.00      5.09 o
   4  20   2        1.25        0.92      2.78 o
  -5  21   2        1.68        1.90      4.12 o
  -3  21   2       84.08       85.59      4.27 o
  -1  21   2       48.93       56.64      4.08 o
   1  21   2       45.24       64.47      5.28 o
  -2  22   2       53.52       61.65      4.84 o
 -15   1   3       90.66       97.57      4.84 o
 -13   1   3      178.72      177.23      4.60 o
 -11   1   3      244.92      245.93      4.20 o
  -9   1   3      791.74      818.96      8.74 o
  -7   1   3       31.12       27.54      1.81 o
  -5   1   3    18005.83    18045.15    283.14 o
  -3   1   3    12674.32    12315.96    167.17 o
  -1   1   3    17271.61    16721.44    230.68 o
   1   1   3      272.07      284.60      4.70 o
   3   1   3      821.85      865.21     10.85 o
   5   1   3       25.17       37.09      3.01 o
   7   1   3      455.65      503.38     53.24 o
   9   1   3      807.31      867.12     21.87 o
  11   1   3       28.04       26.24      2.40 o
 -16   2   3       61.76       69.99      4.15 o
 -14   2   3       66.02       74.48      4.26 o
 -12   2   3      254.43      245.92      4.79 o
 -10   2   3     2664.97     2704.00     35.76 o
  -8   2   3     1435.21     1446.67     14.50 o
  -6   2   3     2188.70     2292.45     21.82 o
  -4   2   3    14977.68    14662.77    217.58 o
  -2   2   3     2118.61     2152.57     19.36 o
   0   2   3     5971.88     5842.14     73.57 o
   2   2   3     2011.59     1981.23     23.17 o
   4   2   3       74.44       68.79      2.44 o
   6   2   3      596.64      591.24     51.18 o
   8   2   3      512.92      452.18     14.58 o
  10   2   3      151.38      142.04      5.79 o
 -15   3   3       12.19       10.63      2.53 o
 -13   3   3      557.41      550.65     11.49 o
 -11   3   3     1608.71     1549.74     21.19 o
  -9   3   3      407.78      429.62      4.98 o
  -7   3   3     5185.95     5387.56     62.32 o
  -5   3   3     2893.29     2993.23     30.52 o
  -3   3   3      758.88      681.08      6.30 o
  -1   3   3     1971.05     1926.11     19.59 o
   1   3   3      886.42      885.65      9.24 o
   3   3   3     5099.05     5086.85     79.62 o
   5   3   3     1696.27     1699.95     33.35 o
   7   3   3      241.41      226.20     16.61 o
   9   3   3      631.61      707.77     49.46 o
  11   3   3       13.99       13.47      2.65 o
 -16   4   3       80.44       97.79      6.36 o
 -14   4   3      252.78      239.17      6.85 o
 -12   4   3      908.16      944.13     17.26 o
 -10   4   3      390.81      410.74      5.64 o
  -8   4   3     1276.03     1338.48     13.04 o
  -6   4   3      168.45      213.93      3.26 o
  -4   4   3    12856.23    11929.40    168.31 o
  -2   4   3     5578.69     5146.88     60.33 o
   0   4   3        0.76        2.40      0.91 o
   2   4   3     1635.27     1733.54     25.38 o
   4   4   3      157.82      171.51      3.16 o
   6   4   3      206.26      239.40     15.92 o
   8   4   3       10.60       18.00      7.20 o
  10   4   3        9.18       10.29      2.28 o
 -15   5   3       15.13       12.45      2.20 o
 -13   5   3       56.27       65.32      3.34 o
 -11   5   3      138.06      147.08      4.36 o
  -9   5   3      190.10      208.78      3.44 o
  -7   5   3     1508.70     1513.74     17.58 o
  -5   5   3     3772.29     3682.43     41.16 o
  -3   5   3     5327.28     4863.15     61.99 o
  -1   5   3     2832.66     2793.25     35.31 o
   1   5   3      116.38      113.25      1.73 o
   3   5   3      383.33      350.88      4.25 o
   5   5   3     1285.68     1204.84     48.86 o
   7   5   3      818.32      888.92     39.20 o
   9   5   3        2.14        3.13      2.03 o
  11   5   3      149.87      163.03      5.55 o
 -16   6   3       71.86       72.95      4.13 o
 -14   6   3      381.26      383.11      8.82 o
 -12   6   3      229.87      229.62      5.70 o
 -10   6   3      118.84      104.29      3.05 o
  -8   6   3     2109.74     2249.32     26.53 o
  -6   6   3      108.98       76.65      3.87 o
  -4   6   3     1667.40     1726.73     16.35 o
  -2   6   3     1252.75     1257.83     14.16 o
   0   6   3      362.17      445.86      5.77 o
   2   6   3      193.65      192.20      2.67 o
   4   6   3      985.07      969.51     24.67 o
   6   6   3      116.36      154.16     11.49 o
   8   6   3      242.38      230.13      7.89 o
  10   6   3      139.69      143.92      5.73 o
 -15   7   3       77.22       86.18      4.09 o
 -13   7   3      206.59      188.46      5.97 o
 -11   7   3       16.57       14.46      2.09 o
  -9   7   3       55.02       51.89      2.17 o
  -7   7   3      714.76      721.11      8.23 o
  -5   7   3     4408.99     4543.76     57.96 o
  -3   7   3      368.11      382.94      5.18 o
  -1   7   3     1022.92     1023.76     11.88 o
   1   7   3      204.97      211.71      3.01 o
   3   7   3       62.12       64.75      3.64 o
   5   7   3     2228.38     2016.02     83.07 o
   7   7   3       63.65       45.13      6.74 o
   9   7   3      130.12      165.60      9.92 o
 -14   8   3       51.05       63.49      3.54 o
 -12   8   3      319.90      299.78      7.51 o
 -10   8   3       86.51       83.80      3.12 o
  -8   8   3     1036.80      934.37     11.77 o
  -6   8   3     2187.61     2056.39     26.27 o
  -4   8   3     2051.72     2067.51     22.69 o
  -2   8   3      450.59      399.51      8.16 o
   0   8   3        0.77        3.82      0.99 o
   2   8   3      111.04      101.28      2.96 o
   4   8   3      311.03      323.71      8.14 o
   6   8   3        2.63       10.44      4.25 o
   8   8   3       99.04      105.37     10.23 o
  10   8   3       23.69       22.43      2.40 o
 -15   9   3      120.88      121.88      4.61 o
 -13   9   3      218.93      210.70      6.75 o
 -11   9   3      266.15      253.96      5.59 o
  -9   9   3      667.35      670.17      9.82 o
  -7   9   3      438.02      405.18      6.79 o
  -5   9   3       49.80       49.42      3.33 o
  -3   9   3      258.56      232.84      4.10 o
  -1   9   3     4622.12     4986.80     98.96 o
   1   9   3      109.62       81.06      2.11 o
   3   9   3      113.30      102.39      3.05 o
   5   9   3      274.68      226.16      8.83 o
   7   9   3       69.28       76.81      8.82 o
   9   9   3        5.70        7.82      1.65 o
 -14  10   3       85.59       89.71      3.88 o
 -12  10   3      269.88      260.70      6.15 o
 -10  10   3     1241.12     1234.68     19.63 o
  -8  10   3      348.30      341.37      6.22 o
  -6  10   3     1309.89     1204.10     33.30 o
  -4  10   3       53.89       66.25      1.89 o
  -2  10   3      797.50      858.62     15.64 o
   0  10   3     5347.36     5498.09    112.81 o
   2  10   3      114.17      121.29      7.31 o
   4  10   3      431.98      427.41      9.70 o
   6  10   3      218.83      235.12     10.97 o
   8  10   3      179.10      168.27      6.20 o
 -13  11   3      108.30      111.41      3.74 o
 -11  11   3      611.13      586.93     12.83 o
  -9  11   3      260.97      234.78      5.83 o
  -7  11   3      442.55      422.41      7.69 o
  -5  11   3       34.67       41.80      5.74 o
  -3  11   3      966.22      987.57     15.73 o
  -1  11   3      871.93      904.65     17.76 o
   1  11   3       22.16       34.54      2.45 o
   3  11   3       89.17       94.01      3.90 o
   5  11   3       51.97       57.86      5.50 o
   9  11   3       12.79       10.11      4.71 o
 -14  12   3        9.98        3.70      3.18 o
 -12  12   3       63.47       69.95      4.06 o
 -10  12   3      362.74      364.68      9.03 o
  -8  12   3      127.93      154.38      4.54 o
  -6  12   3      620.37      543.99     10.91 o
  -4  12   3      137.20      132.68      3.42 o
  -2  12   3        7.00       17.00      3.66 o
   0  12   3        0.30        3.33      1.46 o
   2  12   3      528.97      529.52     16.52 o
   4  12   3       29.38       38.07      3.44 o
   8  12   3       49.40       59.27      6.61 o
 -13  13   3      138.44      103.32     12.12 o
 -11  13   3      324.64      309.73      7.86 o
  -9  13   3      629.97      585.14     12.66 o
  -7  13   3     1032.87      986.25     23.63 o
  -5  13   3      431.56      416.74      9.77 o
  -3  13   3       15.09       18.09      2.00 o
  -1  13   3      395.07      403.25     14.50 o
   1  13   3      207.13      216.27      9.86 o
   3  13   3       48.74       42.60      4.43 o
   5  13   3      374.43      421.12     19.04 o
   7  13   3       44.87       61.82      6.22 o
 -12  14   3       10.93        7.32      2.35 o
 -10  14   3       35.03       20.12      2.31 o
  -8  14   3      188.68      167.66      5.17 o
  -6  14   3      365.52      378.38      8.84 o
  -4  14   3      298.15      274.76      8.77 o
  -2  14   3      530.59      484.35     13.15 o
   0  14   3      286.41      287.14     12.20 o
   2  14   3       12.28        9.25      3.68 o
   4  14   3       54.43       70.75     28.59 o
   6  14   3       48.29       62.63      4.45 o
 -11  15   3       11.11        6.39      2.59 o
  -9  15   3        8.20        8.11      2.85 o
  -7  15   3      111.73      132.05      4.79 o
  -5  15   3     1268.63     1149.19     79.61 o
  -3  15   3       94.05      126.91      6.01 o
  -1  15   3      226.12      233.25     11.38 o
   1  15   3       14.23        6.28      3.82 o
   3  15   3       54.79       50.09      4.95 o
 -12  16   3       41.67       41.89      6.74 o
 -10  16   3        9.59        4.57      3.09 o
  -8  16   3        3.23        5.67      3.28 o
  -6  16   3      204.10      158.83      5.85 o
  -4  16   3      207.85      195.03     22.25 o
  -2  16   3      147.69      135.75      6.05 o
   0  16   3        0.01        2.39      3.41 o
   2  16   3      100.80       92.20      6.95 o
   4  16   3       82.82      103.93      8.97 o
 -11  17   3      114.77      156.40      7.10 o
  -9  17   3       10.99        8.52      3.18 o
  -7  17   3      144.96      141.46      5.90 o
  -5  17   3      910.55      896.15     26.90 o
  -3  17   3      193.15      205.14     10.22 o
  -1  17   3       40.88       40.06      3.66 o
   1  17   3      147.28      152.61      6.26 o
   3  17   3      141.07      121.09      6.82 o
   5  17   3        0.71        3.21      3.01 o
 -10  18   3       51.70       52.09      4.51 o
  -8  18   3       34.76       39.82      4.21 o
  -6  18   3       57.80       46.78      2.87 o
  -4  18   3      538.74      566.64     18.52 o
  -2  18   3       49.83       42.55      5.59 o
   0  18   3       20.99       30.46      5.13 o
   2  18   3       72.43       73.15      3.98 o
   4  18   3       97.87      112.85      8.54 o
  -9  19   3       70.11       78.17      8.22 o
  -7  19   3       91.34      101.35      5.34 o
  -5  19   3       11.21       10.15      2.63 o
  -3  19   3      157.08      151.07      9.69 o
  -1  19   3       14.92       13.78      4.18 o
   1  19   3       94.66      114.38      7.26 o
   3  19   3       50.86       60.26      7.33 o
  -8  20   3       31.86       31.16      6.12 o
  -6  20   3       22.11       14.38      3.02 o
  -4  20   3       20.26       21.45      3.02 o
  -2  20   3       90.28       93.32      7.79 o
   0  20   3        0.08        0.23      2.52 o
   2  20   3       48.73       56.10      7.23 o
  -5  21   3        2.65        2.13      2.05 o
  -3  21   3      114.99      111.28      5.20 o
  -1  21   3       44.49       61.50      5.35 o
   1  21   3       31.03       48.80     11.59 o
 -16   0   4        6.59        9.13      3.94 o
 -14   0   4       50.69       52.25      3.88 o
 -12   0   4      592.28      640.22     14.13 o
 -10   0   4      237.43      257.15      4.88 o
  -8   0   4      323.38      362.30      6.74 o
  -6   0   4     2726.41     2731.18     39.30 o
  -4   0   4     3351.89     3307.27     48.18 o
  -2   0   4    29802.92    30022.62    686.29 o
   0   0   4    16431.72    17261.68    375.05 o
   2   0   4     5215.00     5628.75    114.51 o
   4   0   4     1047.64     1109.86     54.97 o
   6   0   4      477.24      479.16     24.43 o
   8   0   4      286.11      307.30     11.57 o
  10   0   4       95.93      133.06      7.01 o
 -17   1   4       65.74       73.27      4.58 o
 -15   1   4        7.58        9.48      2.95 o
 -13   1   4       30.63       28.65      2.45 o
 -11   1   4     1116.74     1100.97     13.63 o
  -9   1   4     2984.11     3250.23     46.76 o
  -7   1   4       27.18       22.83      1.45 o
  -5   1   4        2.57        8.02      0.73 o
  -3   1   4      109.63      108.66      2.14 o
  -1   1   4      267.14      282.81      3.20 o
   1   1   4     8847.25     9438.46    143.99 o
   3   1   4      153.42      106.78      2.53 o
   5   1   4      498.41      500.62     26.07 o
   7   1   4      306.72      302.64      8.07 o
   9   1   4       20.01       20.24      4.41 o
 -16   2   4      119.14      113.62      4.64 o
 -14   2   4      497.75      477.47     10.10 o
 -12   2   4      425.55      403.34      6.79 o
 -10   2   4      470.50      447.80      6.14 o
  -8   2   4     8639.34     9014.55    119.58 o
  -6   2   4     7617.87     7626.91     98.46 o
  -4   2   4     4344.83     4229.91     47.25 o
  -2   2   4     4185.99     4303.54     42.86 o
   0   2   4        0.90        3.82      1.03 o
   2   2   4      675.81      699.79      9.21 o
   4   2   4      222.25      226.46      5.77 o
   6   2   4      829.39      872.41     43.04 o
   8   2   4      246.30      270.41     22.65 o
  10   2   4       91.77       91.22      3.61 o
 -17   3   4       35.12       33.58      2.84 o
 -15   3   4      246.41      234.40      7.40 o
 -13   3   4       47.16       37.87      2.49 o
 -11   3   4      630.88      579.34      8.16 o
  -9   3   4     4932.07     5143.37     88.67 o
  -7   3   4     5262.15     5419.78     68.44 o
  -5   3   4     1767.17     1834.75     17.52 o
  -3   3   4      646.91      690.48      5.87 o
  -1   3   4      883.63      877.87      9.00 o
   1   3   4     1031.59     1056.92     11.74 o
   3   3   4     1458.48     1512.70     18.38 o
   5   3   4      293.33      278.43      9.64 o
   7   3   4       13.81       24.95      3.73 o
   9   3   4       11.14       19.58      2.62 o
 -16   4   4       69.97       70.30      3.65 o
 -14   4   4       32.76       29.07      3.10 o
 -12   4   4      645.71      579.04     10.38 o
 -10   4   4      250.65      246.68      4.07 o
  -8   4   4     1592.32     1482.06     15.14 o
  -6   4   4      393.10      463.24      4.63 o
  -4   4   4      799.59      772.17      8.48 o
  -2   4   4     6274.51     5886.77     75.31 o
   0   4   4     2153.90     2051.55     22.04 o
   2   4   4     1590.72     1608.43     19.15 o
   4   4   4      689.10      594.68     16.44 o
   6   4   4      577.23      441.18     74.53 o
   8   4   4       71.67       80.33      5.16 o
  10   4   4        3.91        2.60      1.88 o
 -17   5   4      139.07      134.55      5.37 o
 -15   5   4      498.06      485.98     11.27 o
 -13   5   4       99.51      100.41      3.82 o
 -11   5   4       95.97       85.25      3.27 o
  -9   5   4      506.28      564.19      6.29 o
  -7   5   4     1506.57     1491.34     16.47 o
  -5   5   4     2008.29     2040.50     19.24 o
  -3   5   4      986.82      986.92      9.63 o
  -1   5   4      110.55      105.39      2.23 o
   1   5   4       19.32       30.85      2.59 o
   3   5   4      199.45      196.22      4.22 o
   5   5   4     5709.53     5898.99    202.34 o
   7   5   4      443.41      457.61     12.31 o
   9   5   4       37.88       32.96      3.55 o
 -16   6   4      220.35      238.41      8.42 o
 -14   6   4      712.96      697.48     13.71 o
 -12   6   4      162.13      133.60      4.38 o
 -10   6   4       66.27       72.39      2.87 o
  -8   6   4     3626.13     3608.73     45.83 o
  -6   6   4      948.58     1025.56     10.63 o
  -4   6   4     9387.12     9587.07    138.40 o
  -2   6   4     1436.60     1493.67     16.22 o
   0   6   4        0.19        7.50      1.90 o
   2   6   4      486.28      445.16     10.28 o
   4   6   4      877.92      784.86     21.94 o
   6   6   4      115.66       96.48     16.65 o
   8   6   4       81.76       79.57      4.96 o
 -15   7   4      227.48      206.00      6.14 o
 -13   7   4      106.95       92.67      4.21 o
 -11   7   4      380.90      345.44      7.61 o
  -9   7   4      401.06      399.41      5.59 o
  -7   7   4      714.83      705.57      7.93 o
  -5   7   4     2103.19     2169.69     24.06 o
  -3   7   4     4662.47     4945.24     64.80 o
  -1   7   4      205.94      210.14      2.67 o
   1   7   4       76.95       68.52      2.00 o
   3   7   4      122.99      100.79      4.53 o
   5   7   4      559.62      513.69     18.76 o
   7   7   4      135.46       98.73     16.27 o
   9   7   4        1.38        2.10      1.79 o
 -16   8   4       48.67       51.70      3.19 o
 -14   8   4       33.08       22.93      3.12 o
 -12   8   4      359.57      355.25      8.01 o
 -10   8   4      556.65      573.16      9.09 o
  -8   8   4      675.11      734.86     10.84 o
  -6   8   4     4748.24     4927.80     73.21 o
  -4   8   4      516.54      567.04      7.04 o
  -2   8   4     2116.40     2286.32     27.49 o
   0   8   4      297.63      227.32      3.83 o
   2   8   4      142.49      131.36      3.58 o
   4   8   4     2161.00     2229.28    113.00 o
   6   8   4       37.07       34.40      6.25 o
   8   8   4       31.22       36.85      3.35 o
 -15   9   4      119.86      120.71      4.43 o
 -13   9   4      101.07      104.99      4.63 o
 -11   9   4      171.68      178.02      5.19 o
  -9   9   4      452.39      407.29      7.81 o
  -7   9   4      451.37      415.48      5.81 o
  -5   9   4      432.86      486.95      6.74 o
  -3   9   4      210.01      243.70      4.36 o
  -1   9   4      116.69       84.54      2.89 o
   1   9   4      450.20      472.83      7.81 o
   3   9   4      705.07      629.65     14.53 o
   5   9   4      593.44      638.65     18.86 o
   7   9   4      135.41      135.58      5.37 o
   9   9   4       48.88       55.05      7.56 o
 -14  10   4       28.90       21.16      2.29 o
 -12  10   4      247.56      237.50      6.95 o
 -10  10   4      706.14      657.92     12.16 o
  -8  10   4      108.52      102.00      4.32 o
  -6  10   4      787.29      732.07     11.01 o
  -4  10   4     1217.46     1253.48     21.90 o
  -2  10   4       78.50       89.45      4.98 o
   0  10   4        0.20        1.64      1.23 o
   2  10   4      364.46      387.97     10.29 o
   4  10   4      429.64      372.82     11.42 o
   6  10   4      550.14      486.23     15.37 o
   8  10   4       97.24       87.79      3.47 o
 -15  11   4       49.11       43.20      5.16 o
 -13  11   4       92.59       93.20      4.34 o
 -11  11   4      251.03      249.74      7.12 o
  -9  11   4      591.69      610.36     12.17 o
  -7  11   4      451.29      422.36      8.07 o
  -5  11   4       40.71       44.33      3.11 o
  -3  11   4      466.92      498.96     12.38 o
  -1  11   4       23.70       27.64      3.00 o
   1  11   4      177.13      167.21      5.69 o
   3  11   4      958.79      953.10     26.06 o
   5  11   4       48.24       39.97      3.93 o
   7  11   4       32.91       41.34      3.20 o
 -14  12   4       75.84       82.38      4.63 o
 -12  12   4       54.07       54.35      3.48 o
 -10  12   4      951.91      976.48     17.75 o
  -8  12   4        4.55        4.58      2.05 o
  -6  12   4      547.30      541.63     12.04 o
  -4  12   4      426.36      375.77      9.20 o
  -2  12   4     1050.69     1040.76     25.21 o
   0  12   4      638.91      561.85     13.68 o
   2  12   4       46.68       47.83      2.76 o
   4  12   4       23.30       20.68      5.11 o
   6  12   4        2.29        1.05      3.24 o
   8  12   4        5.31        5.50      3.57 o
 -13  13   4       70.21       66.48      4.29 o
 -11  13   4        6.56        5.51      2.27 o
  -9  13   4     2492.54     2473.59     44.93 o
  -7  13   4     1001.04      997.20     20.98 o
  -5  13   4      189.32      197.94      5.83 o
  -3  13   4      242.56      243.94      8.24 o
  -1  13   4      207.17      212.79      7.51 o
   1  13   4       74.16       77.81      6.12 o
   3  13   4      165.35      175.00      6.81 o
   5  13   4       85.60       87.82      6.87 o
   7  13   4        6.09        6.02      2.68 o
 -14  14   4       93.55      100.71      8.64 o
 -12  14   4       17.80       14.68      2.21 o
 -10  14   4       96.48       93.71      3.47 o
  -8  14   4       29.29       25.78      3.93 o
  -6  14   4     1320.82     1409.63     29.21 o
  -4  14   4      207.01      215.19      6.19 o
  -2  14   4      401.93      385.24     14.71 o
   0  14   4        0.08        3.00      3.56 o
   2  14   4       12.31       13.64      4.32 o
   4  14   4      192.62      187.22      6.67 o
 -13  15   4       13.73       13.13      4.87 o
 -11  15   4       17.18       15.93      2.31 o
  -9  15   4       34.82       43.31      2.89 o
  -7  15   4      116.36      129.20      4.42 o
  -5  15   4      194.90      210.60     13.38 o
  -3  15   4       60.03       72.24      5.08 o
  -1  15   4       13.27        6.41      4.05 o
   1  15   4      214.99      183.66      9.45 o
   3  15   4        4.00        4.71      3.57 o
 -12  16   4       42.51       49.57      6.38 o
 -10  16   4       90.76       77.18      5.41 o
  -8  16   4       18.28       31.24      3.07 o
  -6  16   4      208.92      193.40      6.89 o
  -4  16   4      142.13      170.88      6.83 o
  -2  16   4      355.25      303.05      9.85 o
   0  16   4      721.64      651.17     21.84 o
   2  16   4      321.11      340.18     11.99 o
   4  16   4      226.94      241.44     11.33 o
 -11  17   4       85.86       96.43      5.57 o
  -9  17   4       38.63       35.01      3.30 o
  -7  17   4      136.76      130.07      4.11 o
  -5  17   4      102.84      105.81      5.24 o
  -3  17   4       56.49       57.86      4.33 o
  -1  17   4      138.76      150.63      6.52 o
   1  17   4       65.34       55.26      5.61 o
   3  17   4       12.51        8.57      4.16 o
 -10  18   4        0.55        3.60      2.46 o
  -8  18   4      177.51      181.76      9.21 o
  -6  18   4      206.34      231.08      9.15 o
  -4  18   4       40.19       29.15      3.18 o
  -2  18   4      208.32      208.18      8.50 o
   0  18   4        0.11        1.37      1.82 o
   2  18   4       29.94       22.20      3.19 o
  -9  19   4      128.57      138.47     10.28 o
  -7  19   4       89.96      107.70      6.57 o
  -5  19   4       28.91       37.55      4.42 o
  -3  19   4       24.57       27.84      5.09 o
  -1  19   4       94.61      113.03      7.34 o
   1  19   4       25.38       27.06      6.09 o
  -8  20   4       65.41       37.81     10.64 o
  -6  20   4        2.52        0.54      2.92 o
  -4  20   4       43.30       46.99      7.63 o
  -2  20   4       42.68       57.11      8.12 o
   0  20   4       71.10       72.44     13.22 o
  -5  21   4        0.32        1.93      2.36 o
  -3  21   4       13.09        9.73      3.30 o
  -1  21   4       32.35       52.50      6.97 o
 -17   1   5       33.73       36.25      3.53 o
 -15   1   5       41.45       43.30      2.51 o
 -13   1   5      207.52      196.80      6.84 o
 -11   1   5      318.57      293.77      4.75 o
  -9   1   5     3015.17     3252.31     41.83 o
  -7   1   5     2544.50     2639.72     27.12 o
  -5   1   5      262.15      278.73      2.93 o
  -3   1   5      805.11      891.46      8.14 o
  -1   1   5     8858.97     9330.40    118.13 o
   1   1   5      916.65      982.98     15.27 o
   3   1   5       65.17       69.61      3.82 o
   5   1   5      185.80      191.66      6.31 o
   7   1   5       40.34       31.15      2.48 o
   9   1   5       59.39       80.70      3.95 o
 -16   2   5      107.87      115.01      4.86 o
 -14   2   5      164.54      159.32      4.33 o
 -12   2   5      366.67      345.63      5.50 o
 -10   2   5     2809.87     3070.14     40.47 o
  -8   2   5     1412.59     1448.45     13.43 o
  -6   2   5     3193.75     3328.75     35.45 o
  -4   2   5      366.72      357.38      3.51 o
  -2   2   5     2030.03     1933.91     18.96 o
   0   2   5      111.76      117.93      2.10 o
   2   2   5      224.48      223.64      3.93 o
   4   2   5      141.80      155.44      4.83 o
   6   2   5       51.88       52.81      2.96 o
   8   2   5      142.01      155.11      4.81 o
 -17   3   5       51.16       51.66      3.26 o
 -15   3   5       78.10       83.32      4.20 o
 -13   3   5      637.49      604.68     10.98 o
 -11   3   5      171.60      198.95      3.66 o
  -9   3   5     4860.84     5038.62     68.23 o
  -7   3   5      369.35      373.88      3.84 o
  -5   3   5      714.33      659.37      5.95 o
  -3   3   5     7260.02     7129.72     85.34 o
  -1   3   5     1019.82     1050.88     10.27 o
   1   3   5       81.83       86.07      2.85 o
   3   3   5     1145.79     1076.63     21.06 o
   5   3   5      229.27      216.10      6.25 o
   7   3   5       19.75       13.22      2.45 o
   9   3   5       76.86       78.70      3.54 o
 -16   4   5       57.17       49.38      3.65 o
 -14   4   5       79.81       56.83      2.98 o
 -12   4   5       14.41       28.19      6.62 o
 -10   4   5     1044.61     1069.79     13.67 o
  -8   4   5     1258.35     1317.59     13.94 o
  -6   4   5     1877.65     2083.38     20.56 o
  -4   4   5     2121.14     1988.52     21.72 o
  -2   4   5     1664.84     1773.69     18.94 o
   0   4   5        0.74        1.41      0.88 o
   2   4   5      351.01      344.93      6.40 o
   4   4   5      251.13      236.41      7.99 o
   6   4   5      517.88      448.22      9.76 o
   8   4   5        2.36        4.33      1.74 o
 -17   5   5       29.09       26.56      5.55 o
 -15   5   5      333.60      324.53      8.15 o
 -13   5   5     1099.97     1081.50     19.18 o
 -11   5   5     1511.62     1424.91     23.93 o
  -9   5   5      503.56      561.77      5.94 o
  -7   5   5      139.11      159.17      2.18 o
  -5   5   5     3160.62     3393.21     38.36 o
  -3   5   5      360.00      366.03      4.14 o
  -1   5   5       18.82       30.17      1.25 o
   1   5   5      297.51      300.16      4.42 o
   3   5   5      609.59      637.49     16.23 o
   5   5   5     1150.98     1198.03     22.29 o
   7   5   5        1.47        1.60      1.61 o
 -16   6   5      192.41      188.96      6.39 o
 -14   6   5       71.75       73.84      3.75 o
 -12   6   5     1113.93     1123.95     18.04 o
 -10   6   5      178.33      151.21      3.57 o
  -8   6   5     2138.14     2215.74     26.26 o
  -6   6   5      751.63      809.87      8.38 o
  -4   6   5      194.17      214.14      3.08 o
  -2   6   5      189.86      191.54      2.74 o
   0   6   5      256.11      213.46      2.75 o
   2   6   5      150.55      187.11      4.95 o
   4   6   5      644.25      601.93     13.08 o
   6   6   5      189.48      176.95      5.59 o
   8   6   5       18.36       10.96      2.62 o
 -17   7   5       29.06       30.77      3.82 o
 -15   7   5      106.99      108.28      4.37 o
 -13   7   5      594.81      587.16     11.52 o
 -11   7   5     1331.42     1300.29     22.09 o
  -9   7   5      411.67      417.61      6.18 o
  -7   7   5      116.05      118.98      2.19 o
  -5   7   5     2988.13     3250.02     38.22 o
  -3   7   5     1999.62     2207.93     25.43 o
  -1   7   5       81.17       65.94      1.48 o
   1   7   5      251.18      245.75      5.62 o
   3   7   5      792.82      729.75     18.09 o
   5   7   5      218.39      230.85      8.26 o
   7   7   5       41.35       44.25      3.84 o
 -16   8   5       44.80       44.87      2.68 o
 -14   8   5      148.78      171.01      5.09 o
 -12   8   5       99.98       97.17      5.02 o
 -10   8   5        0.19        1.48      1.34 o
  -8   8   5     1035.61      933.91     13.67 o
  -6   8   5      530.82      527.02      7.01 o
  -4   8   5     1269.87     1362.36     15.07 o
  -2   8   5      109.06      104.13      1.73 o
   0   8   5        0.73        3.45      1.17 o
   2   8   5      532.77      529.67     17.27 o
   4   8   5      146.86      110.95     14.12 o
   6   8   5       46.98       50.71      3.99 o
   8   8   5       56.84       59.70      3.41 o
 -15   9   5       13.68        8.64      2.38 o
 -13   9   5       64.71       72.58      4.35 o
 -11   9   5     1843.92     1852.99     36.37 o
  -9   9   5      421.35      396.75      8.84 o
  -7   9   5      251.51      229.13      4.45 o
  -5   9   5      514.62      443.82      6.15 o
  -3   9   5     1066.56     1137.33     17.70 o
  -1   9   5      456.31      482.34      7.36 o
   1   9   5     1221.16     1048.07     20.96 o
   3   9   5       69.15       96.05      5.89 o
   5   9   5       18.94       10.83      2.56 o
   7   9   5        2.69        3.21      1.78 o
 -16  10   5       29.49       33.71      3.97 o
 -14  10   5      180.97      188.80      6.63 o
 -12  10   5      905.86      927.66     19.07 o
 -10  10   5     6672.31     6590.81    134.16 o
  -8  10   5      352.63      339.21      7.18 o
  -6  10   5      206.66      212.69      5.77 o
  -4  10   5      198.41      281.30     31.91 o
  -2  10   5      115.81      115.24      3.76 o
   0  10   5      183.00      150.00      4.71 o
   2  10   5      595.98      502.12     23.32 o
   4  10   5      124.81      143.19      5.56 o
   6  10   5      159.53      185.93      5.80 o
 -15  11   5       18.97       17.85      3.13 o
 -13  11   5      240.08      202.76      6.78 o
 -11  11   5       95.35       92.05      4.08 o
  -9  11   5      581.71      601.81     14.05 o
  -7  11   5      536.97      563.63     10.57 o
  -5  11   5       40.25       56.65      3.71 o
  -3  11   5       39.36       50.82      7.17 o
  -1  11   5      170.35      169.51      4.85 o
   1  11   5      597.05      536.98     13.03 o
   3  11   5      517.58      539.26     36.02 o
   5  11   5      157.81      169.91      7.11 o
   7  11   5       72.40       92.02      8.12 o
 -14  12   5       90.49      110.59      5.71 o
 -12  12   5      523.28      496.90     13.47 o
 -10  12   5       47.60       40.61      3.45 o
  -8  12   5      126.26      156.85      6.26 o
  -6  12   5       76.32       74.40      4.11 o
  -4  12   5      315.36      319.13      9.42 o
  -2  12   5      528.71      532.64     13.73 o
   0  12   5        0.18        2.13      2.04 o
   2  12   5       60.60       52.39      3.33 o
   4  12   5       55.70       46.72      3.82 o
   6  12   5       49.16       43.73      5.60 o
 -15  13   5       20.11       17.92      4.84 o
 -13  13   5      149.42      139.38      6.08 o
 -11  13   5      252.24      249.96      6.14 o
  -9  13   5     2509.66     2380.85     75.77 o
  -7  13   5       55.72       61.98      3.97 o
  -5  13   5      128.15      127.95      5.15 o
  -3  13   5      118.82      135.48      5.85 o
  -1  13   5       79.89       77.05      4.45 o
   1  13   5      463.54      503.78     16.69 o
   3  13   5      629.20      614.16     24.21 o
   5  13   5       27.83       43.07      5.33 o
 -14  14   5       15.74        5.43      3.32 o
 -12  14   5       45.68       34.48      2.66 o
 -10  14   5       12.12        7.25      2.17 o
  -8  14   5      182.10      169.46      5.65 o
  -6  14   5      178.02      182.60      5.97 o
  -4  14   5      155.70      179.92      6.00 o
  -2  14   5       14.59        8.01      2.46 o
   0  14   5     1082.86     1194.73     35.56 o
   2  14   5       61.81       72.60      6.71 o
 -13  15   5      130.35      114.75      8.73 o
 -11  15   5       50.52       57.09      3.27 o
  -9  15   5       35.77       41.71      3.33 o
  -7  15   5      163.34      176.99      5.74 o
  -5  15   5      202.14      190.12      6.36 o
  -3  15   5      239.72      221.07      8.64 o
  -1  15   5      222.80      184.67      9.99 o
   1  15   5       97.58      117.16      9.53 o
 -12  16   5        7.92        4.24      1.99 o
 -10  16   5       85.14       88.69      3.67 o
  -8  16   5        3.99       16.51      5.53 o
  -6  16   5      162.03      171.08      6.92 o
  -4  16   5       33.78       31.16      4.08 o
  -2  16   5      101.58       96.41      5.97 o
   0  16   5        0.05        1.05      2.73 o
   2  16   5       24.00       31.97      4.97 o
 -11  17   5        5.40        5.37      2.41 o
  -9  17   5       44.21       36.93      2.89 o
  -7  17   5      211.34      194.20      8.30 o
  -5  17   5      251.80      248.57      8.56 o
  -3  17   5      129.30      126.79      6.23 o
  -1  17   5       66.73       55.66      4.47 o
   1  17   5       74.20       86.16      5.32 o
   3  17   5       24.77       28.57      4.81 o
 -10  18   5       20.00       25.35      5.81 o
  -8  18   5       35.58       41.08      3.53 o
  -6  18   5      194.62      201.30      6.72 o
  -4  18   5       92.80      108.89      5.48 o
  -2  18   5       74.42       76.04      4.62 o
   0  18   5       18.18       26.41      3.54 o
  -9  19   5      127.95      122.03      5.96 o
  -7  19   5       50.90       58.53      6.60 o
  -5  19   5       51.47       55.54      7.66 o
  -3  19   5       57.74       43.57     22.47 o
  -1  19   5       26.92       33.87      6.71 o
   1  19   5        9.86        5.10      3.34 o
  -8  20   5       29.39       31.71      5.86 o
  -6  20   5       55.39       59.06      5.13 o
  -4  20   5       35.71       36.82      6.41 o
  -2  20   5       47.49       54.27      7.33 o
 -18   0   6        0.60        0.29      2.13 o
 -16   0   6        9.78        9.55      2.35 o
 -14   0   6       13.14       23.37      4.01 o
 -12   0   6      497.85      538.66     11.66 o
 -10   0   6      235.66      253.90      4.72 o
  -8   0   6     2046.67     2047.41     31.67 o
  -6   0   6      682.06      757.24     15.91 o
  -4   0   6     5887.29     6108.49     93.47 o
  -2   0   6     5134.56     5479.78     87.63 o
   0   0   6      267.44      308.65      5.53 o
   2   0   6       22.38       22.10      3.28 o
   4   0   6      574.44      552.37     14.68 o
   6   0   6       30.06       40.41      3.74 o
 -17   1   6      121.75      124.97      5.20 o
 -15   1   6      110.75      105.27      3.36 o
 -13   1   6       89.65       87.20      4.57 o
 -11   1   6      323.86      301.06      6.02 o
  -9   1   6      793.32      802.67      8.55 o
  -7   1   6     1674.77     1679.89     16.29 o
  -5   1   6     1524.20     1622.10     13.75 o
  -3   1   6      856.63      863.83      8.09 o
  -1   1   6      927.74      946.34      8.89 o
   1   1   6      135.30      120.10      3.17 o
   3   1   6       23.77       30.39      2.67 o
   5   1   6      186.87      191.97      5.39 o
   7   1   6       77.28       76.55      2.70 o
 -18   2   6       77.32       92.44      4.26 o
 -16   2   6      131.24      137.71      4.86 o
 -14   2   6      467.21      451.58      8.51 o
 -12   2   6       25.25       32.31      2.17 o
 -10   2   6      472.18      455.55      5.61 o
  -8   2   6     2973.01     3117.25     34.77 o
  -6   2   6      698.07      699.46      6.36 o
  -4   2   6     2564.47     2594.89     24.54 o
  -2   2   6      714.89      698.88      7.23 o
   0   2   6        0.53        0.15      1.01 o
   2   2   6       43.43       34.45      2.96 o
   4   2   6      112.44       79.80      3.51 o
   6   2   6       13.97       29.36      3.06 o
 -17   3   6       52.55       59.35      3.81 o
 -15   3   6      246.89      231.03      7.59 o
 -13   3   6     1354.47     1360.62     22.91 o
 -11   3   6      180.87      197.27      3.86 o
  -9   3   6      392.98      427.12      5.35 o
  -7   3   6      986.31     1109.95     10.49 o
  -5   3   6      248.14      273.86      3.60 o
  -3   3   6     5107.61     5144.23     63.39 o
  -1   3   6       75.15       80.72      1.99 o
   1   3   6      327.80      332.68      6.41 o
   3   3   6      124.16       96.14      4.59 o
   5   3   6      405.07      347.70      8.21 o
   7   3   6       31.90       26.51      2.59 o
 -18   4   6        3.70        1.46      2.30 o
 -16   4   6      462.59      427.69      9.27 o
 -14   4   6      509.28      494.89      9.98 o
 -12   4   6     1315.67     1305.64     20.08 o
 -10   4   6      239.22      236.02      4.09 o
  -8   4   6     1209.62     1263.95     12.82 o
  -6   4   6     1812.39     1874.07     19.77 o
  -4   4   6     3028.42     3164.85     40.47 o
  -2   4   6     1592.91     1598.91     16.69 o
   0   4   6      270.65      275.31      4.72 o
   2   4   6      239.28      211.29      4.94 o
   4   4   6        3.08        5.92      2.12 o
   6   4   6      293.17      302.99      7.48 o
 -17   5   6       70.00       61.28      4.82 o
 -15   5   6      452.57      441.61      8.38 o
 -13   5   6     1647.95     1562.45     27.25 o
 -11   5   6     1542.97     1443.29     20.41 o
  -9   5   6      193.41      210.49      3.53 o
  -7   5   6     1197.48     1171.94     12.67 o
  -5   5   6     2162.59     2115.36     23.68 o
  -3   5   6      385.78      345.38      4.29 o
  -1   5   6      286.80      297.44      4.24 o
   1   5   6      154.78      139.22      3.62 o
   3   5   6       44.79       48.26      3.17 o
   5   5   6      550.90      543.72     10.86 o
   7   5   6      264.95      304.41      7.39 o
 -16   6   6      216.30      214.78      8.20 o
 -14   6   6     1041.75      984.92     17.83 o
 -12   6   6      254.27      225.78      6.74 o
 -10   6   6       62.16       66.90      2.48 o
  -8   6   6      948.87      891.90     12.74 o
  -6   6   6      921.19      968.93     10.49 o
  -4   6   6      928.06      961.79     10.12 o
  -2   6   6      485.53      450.45      5.36 o
   0   6   6        0.15        1.41      0.90 o
   2   6   6      171.14      144.87      4.80 o
   4   6   6       17.61       32.61      3.09 o
   6   6   6      123.61      112.57      4.41 o
 -17   7   6       62.32       70.79      6.17 o
 -15   7   6      225.16      218.75      7.44 o
 -13   7   6      327.95      366.20      9.50 o
 -11   7   6     1320.05     1294.20     25.03 o
  -9   7   6       51.76       48.51      1.82 o
  -7   7   6      101.84      126.35      2.22 o
  -5   7   6      409.55      351.60      4.23 o
  -3   7   6       55.67       58.19      1.57 o
  -1   7   6      248.80      242.30      4.89 o
   1   7   6     2940.63     3024.43     65.74 o
   3   7   6      132.63      158.41      7.05 o
   5   7   6       37.59       38.44      3.90 o
   7   7   6       90.13      115.34      5.43 o
 -16   8   6      213.71      205.44      6.92 o
 -14   8   6      759.53      778.94     16.55 o
 -12   8   6      203.92      200.92      7.34 o
 -10   8   6      555.84      582.40     11.88 o
  -8   8   6      885.08      815.11     13.07 o
  -6   8   6      259.05      250.96      3.69 o
  -4   8   6      400.35      389.04      4.77 o
  -2   8   6      143.75      130.43      3.00 o
   0   8   6     4616.25     4428.71    116.69 o
   2   8   6     2039.17     2019.78     50.25 o
   4   8   6      307.19      290.39      9.14 o
   6   8   6      199.74      207.61      7.52 o
 -17   9   6       88.74      110.10      7.12 o
 -15   9   6       18.38       11.80      2.81 o
 -13   9   6      138.40      150.49      5.76 o
 -11   9   6     1854.80     1862.29     36.67 o
  -9   9   6      681.40      666.74     12.71 o
  -7   9   6      438.96      412.63      8.08 o
  -5   9   6        5.74        3.91      1.30 o
  -3   9   6      115.09      100.33      3.77 o
  -1   9   6     1200.91     1071.40     20.77 o
   1   9   6     1357.97     1216.59     29.51 o
   3   9   6      678.07      649.58     21.49 o
   5   9   6       21.31       20.70      2.70 o
 -16  10   6        1.39        1.73      2.08 o
 -14  10   6       15.66       21.27      2.78 o
 -12  10   6       12.59       10.61      2.51 o
 -10  10   6      699.36      676.77     14.62 o
  -8  10   6      630.81      604.53     14.03 o
  -6  10   6      543.26      579.10     10.83 o
  -4  10   6      160.62      142.84      6.12 o
  -2  10   6      356.07      394.90      9.08 o
   0  10   6        0.01        3.42      2.24 o
   2  10   6      494.07      470.47     12.07 o
   4  10   6       13.75       13.44      2.30 o
   6  10   6       58.36       66.71     12.77 o
 -15  11   6       44.34       54.51      4.55 o
 -13  11   6      151.68      156.70      8.22 o
 -11  11   6       96.40       91.47      6.08 o
  -9  11   6      262.01      232.89      8.27 o
  -7  11   6      187.25      206.33      6.65 o
  -5  11   6       59.71       55.34      3.98 o
  -3  11   6       87.95       97.11      5.29 o
  -1  11   6      577.42      523.22     12.93 o
   1  11   6      446.69      438.71     14.64 o
   3  11   6      119.86      132.76      6.68 o
   5  11   6       29.88       28.52      3.18 o
 -14  12   6       56.25       37.02      4.31 o
 -12  12   6       29.90       43.53      4.32 o
 -10  12   6      966.27      977.08     19.32 o
  -8  12   6       87.15       91.47      5.92 o
  -6  12   6       11.40       11.47      2.67 o
  -4  12   6       89.20       87.13      5.17 o
  -2  12   6       45.91       48.87      4.15 o
   0  12   6     1738.31     1780.43     41.71 o
   2  12   6      255.29      230.41     12.48 o
   4  12   6       23.34       21.65      2.80 o
 -15  13   6        1.13        0.20      1.59 o
 -13  13   6      261.48      244.23     10.23 o
 -11  13   6      255.19      248.14      6.42 o
  -9  13   6      629.00      588.53     16.85 o
  -7  13   6      292.25      284.05      8.21 o
  -5  13   6      118.54      144.10      5.71 o
  -3  13   6       48.15       41.96      4.09 o
  -1  13   6      460.41      494.56     15.63 o
   1  13   6       44.28       46.22      3.26 o
   3  13   6      141.37      158.58      6.74 o
 -14  14   6       64.54       54.24      4.40 o
 -12  14   6       15.89       24.94      3.22 o
 -10  14   6       97.30       96.19      4.71 o
  -8  14   6      234.89      210.52      8.37 o
  -6  14   6      101.92       98.77      4.96 o
  -4  14   6      318.32      289.76      8.29 o
  -2  14   6       11.39       12.95      2.87 o
   0  14   6        0.02        0.84      1.95 o
 -13  15   6      229.02      225.27      9.79 o
 -11  15   6       47.68       61.35      3.64 o
  -9  15   6       10.62       10.02      4.11 o
  -7  15   6      198.02      199.36      7.44 o
  -5  15   6      296.80      298.28      8.28 o
  -3  15   6       55.21       46.74      3.52 o
  -1  15   6      101.45      125.18      9.95 o
   1  15   6      197.23      208.39     14.05 o
 -12  16   6        3.04        2.74      1.40 o
 -10  16   6       88.15       86.80      3.85 o
  -8  16   6       39.06       45.51      3.74 o
  -6  16   6      216.85      209.97     18.67 o
  -4  16   6        0.04        2.93      3.26 o
  -2  16   6      323.35      333.48     12.68 o
   0  16   6       73.85       66.12     10.15 o
 -11  17   6        4.96        4.75      1.94 o
  -9  17   6        8.67        7.77      1.90 o
  -7  17   6        4.31        4.89      3.09 o
  -5  17   6      239.53      236.89     12.40 o
  -3  17   6      138.48      124.11      7.41 o
  -1  17   6       77.14       85.36      5.65 o
   1  17   6       42.88       57.21      6.64 o
 -10  18   6        0.44        2.54      1.82 o
  -8  18   6       13.94       16.29      2.19 o
  -6  18   6       73.95       69.61      5.32 o
  -4  18   6       59.48       47.07      6.25 o
  -2  18   6       26.59       22.88      3.62 o
   0  18   6        0.10       -0.71      1.67 o
  -9  19   6       64.11       74.57      5.09 o
  -7  19   6        6.94        7.80      3.92 o
  -5  19   6        3.41        6.08      2.42 o
  -3  19   6       49.27       62.26      4.58 o
  -1  19   6        7.76        5.92      3.60 o
  -6  20   6       55.90       59.39      6.39 o
  -4  20   6        1.16        1.44      3.57 o
 -17   1   7       11.90        9.44      1.74 o
 -15   1   7       57.97       66.22      3.25 o
 -13   1   7       84.39       84.95      3.22 o
 -11   1   7     1076.01     1080.08     12.95 o
  -9   1   7      269.56      236.33      3.03 o
  -7   1   7      870.51      868.15      8.18 o
  -5   1   7     2830.60     2910.00     26.56 o
  -3   1   7      155.05      103.97      1.95 o
  -1   1   7      131.84      124.54      3.11 o
   1   1   7       90.19       92.39      3.64 o
   3   1   7      192.02      189.29      5.22 o
   5   1   7      135.16      111.90      3.77 o
 -18   2   7       16.02       16.72      5.83 o
 -16   2   7      596.61      578.13     11.72 o
 -14   2   7      148.82      136.45      6.74 o
 -12   2   7      364.50      349.54      6.31 o
 -10   2   7     2606.78     2609.05     32.26 o
  -8   2   7     1124.91     1096.41     10.96 o
  -6   2   7     1140.63     1185.77     12.05 o
  -4   2   7       72.01       70.66      1.67 o
  -2   2   7      228.44      220.91      3.92 o
   0   2   7      112.51       91.12      3.40 o
   2   2   7      184.69      136.91      4.98 o
   4   2   7       60.70       52.49      2.86 o
   6   2   7       61.08       63.39      2.98 o
 -17   3   7      208.76      188.25      5.23 o
 -15   3   7      625.06      612.39     13.40 o
 -13   3   7     1353.42     1363.38     23.05 o
 -11   3   7      625.82      580.64      8.26 o
  -9   3   7      520.12      516.02      7.15 o
  -7   3   7      381.32      379.35      4.58 o
  -5   3   7      508.13      507.98      5.68 o
  -3   3   7     1454.31     1492.54     16.19 o
  -1   3   7      330.24      325.46      6.56 o
   1   3   7       36.02       32.08      2.59 o
   3   3   7       95.35       81.59      3.33 o
   5   3   7      206.17      209.24      5.50 o
 -18   4   7       65.85       68.91      5.65 o
 -16   4   7      424.76      403.27     14.62 o
 -14   4   7       25.09       21.54      2.10 o
 -12   4   7       14.54       16.11      2.13 o
 -10   4   7      398.44      409.88      7.02 o
  -8   4   7     1323.00     1453.68     16.94 o
  -6   4   7      411.39      459.40      5.02 o
  -4   4   7      165.15      174.38      2.91 o
  -2   4   7      350.62      344.54      6.20 o
   0   4   7        0.08        1.19      1.16 o
   2   4   7       35.11       53.00      3.03 o
   4   4   7       70.38       48.98      3.13 o
   6   4   7       11.56        7.81      4.02 o
 -17   5   7      155.03      136.53      6.25 o
 -15   5   7      864.26      855.68     45.39 o
 -13   5   7     1617.29     1540.66     33.36 o
 -11   5   7       88.74       79.01      3.28 o
  -9   5   7     1012.44     1079.81     15.79 o
  -7   5   7     1067.26     1083.24     11.94 o
  -5   5   7      156.38      172.63      2.86 o
  -3   5   7      199.36      200.94      3.73 o
  -1   5   7      153.07      140.14      4.26 o
   1   5   7       58.90       61.09      3.71 o
   3   5   7      123.15       94.37      3.77 o
   5   5   7      215.91      219.76      7.11 o
 -18   6   7       54.55       45.07      5.22 o
 -16   6   7      104.86       86.42      4.94 o
 -14   6   7       67.11       85.99      5.79 o
 -12   6   7     1114.75     1136.59     22.06 o
 -10   6   7      113.95      114.93      6.17 o
  -8   6   7      250.29      218.32      3.53 o
  -6   6   7     1827.71     1860.66     20.67 o
  -4   6   7      943.93      949.21     11.81 o
  -2   6   7      146.12      183.25      4.67 o
   0   6   7      451.32      462.43     11.23 o
   2   6   7       90.63       78.15      4.01 o
   4   6   7      176.53      178.14      4.60 o
 -17   7   7       51.41       43.55      4.24 o
 -15   7   7       34.46       53.73      3.87 o
 -13   7   7      340.40      368.93     10.81 o
 -11   7   7      373.16      338.46      8.39 o
  -9   7   7      255.97      233.43      4.75 o
  -7   7   7      651.96      652.96      8.24 o
  -5   7   7      164.06      164.62      3.07 o
  -3   7   7      121.38      103.93      2.84 o
  -1   7   7     2883.45     2999.55     65.15 o
   1   7   7      784.40      771.38     16.52 o
   3   7   7       40.55       40.08      4.09 o
   5   7   7        6.96        5.01      2.67 o
 -16   8   7       35.88       33.03      3.00 o
 -14   8   7        8.90       21.14      3.91 o
 -12   8   7      105.89      100.66      5.13 o
 -10   8   7       85.15       86.76      4.05 o
  -8   8   7      323.84      283.89     12.86 o
  -6   8   7      451.33      436.41      6.02 o
  -4   8   7      298.83      321.62      5.46 o
  -2   8   7      528.57      533.28     14.08 o
   0   8   7        0.26        6.63      3.53 o
   2   8   7       63.74       49.89      4.94 o
   4   8   7        7.42        5.67      2.38 o
 -17   9   7       17.72       14.31      4.38 o
 -15   9   7       22.90       24.68      2.90 o
 -13   9   7      138.54      146.01      6.13 o
 -11   9   7      161.24      175.08      6.14 o
  -9   9   7      198.93      195.26      5.46 o
  -7   9   7      389.36      422.57      9.09 o
  -5   9   7      233.88      232.42      9.50 o
  -3   9   7      704.63      649.30     19.28 o
  -1   9   7     1348.10     1194.02     35.25 o
   1   9   7      464.51      543.86     14.15 o
   3   9   7      113.99      119.73      5.17 o
   5   9   7        4.38        6.95      2.77 o
 -16  10   7       56.70       61.54      4.21 o
 -14  10   7        0.82        1.85      1.80 o
 -12  10   7      881.63      916.88     20.16 o
 -10  10   7     1225.38     1232.31     25.99 o
  -8  10   7       16.62        9.28      2.40 o
  -6  10   7       81.72       93.27      5.64 o
  -4  10   7      453.60      446.86     11.26 o
  -2  10   7      606.08      516.21     13.34 o
   0  10   7     1114.37      946.87     29.11 o
   2  10   7       79.93       65.75      4.92 o
   4  10   7       65.06       68.08      6.63 o
 -15  11   7       15.66        6.59      2.86 o
 -13  11   7      157.07      149.14      8.29 o
 -11  11   7      248.82      244.21      8.24 o
  -9  11   7       83.70       86.61      4.60 o
  -7  11   7       20.51       31.63      5.36 o
  -5  11   7       42.51       48.53      4.55 o
  -3  11   7      954.24      978.14     39.29 o
  -1  11   7      444.22      426.29     21.86 o
   1  11   7      208.11      181.85      9.73 o
   3  11   7       84.35      113.09     21.13 o
 -16  12   7       45.91       58.13      4.07 o
 -14  12   7       41.47       36.59      3.83 o
 -12  12   7      517.17      498.68     12.71 o
 -10  12   7      367.12      362.65      9.96 o
  -8  12   7      303.17      316.22     10.76 o
  -6  12   7       46.73       35.72      5.62 o
  -4  12   7       35.35       39.89      4.84 o
  -2  12   7       61.85       74.58     25.04 o
   0  12   7        0.12        1.07      2.15 o
   2  12   7      231.98      245.74      9.74 o
 -15  13   7        9.71       15.06      7.11 o
 -13  13   7      254.73      240.69     10.70 o
 -11  13   7        7.67        9.51      3.08 o
  -9  13   7      452.80      418.78     14.51 o
  -7  13   7     1236.43     1096.15     27.96 o
  -5  13   7      132.82      142.12      6.68 o
  -3  13   7      170.62      179.61      8.30 o
  -1  13   7       39.46       50.71      4.12 o
   1  13   7      195.06      197.49      7.00 o
 -14  14   7       77.17       70.81      4.60 o
 -12  14   7       42.87       43.52      4.23 o
 -10  14   7       33.14       18.52      2.82 o
  -8  14   7       82.10       76.13      5.42 o
  -6  14   7       69.85       85.85      5.59 o
  -4  14   7       47.20       45.00      4.24 o
  -2  14   7       62.73       66.16      5.79 o
   0  14   7      170.83      175.16      9.30 o
 -13  15   7      234.05      218.85     12.61 o
 -11  15   7       15.84       14.29      2.28 o
  -9  15   7       30.64       34.46      4.29 o
  -7  15   7       61.94       65.82      4.81 o
  -5  15   7        9.95        5.85      2.61 o
  -3  15   7        4.02        5.15      3.01 o
  -1  15   7      213.76      198.79     15.61 o
 -12  16   7        8.06        5.21      2.41 o
 -10  16   7        8.86        4.61      1.93 o
  -8  16   7      102.24      113.08     12.74 o
  -6  16   7       27.59       28.02      3.30 o
  -4  16   7       80.90      102.62      6.16 o
  -2  16   7       23.32       32.16      4.37 o
   0  16   7        0.05        2.32      3.08 o
 -11  17   7       83.30       87.51      3.91 o
  -9  17   7       50.77       39.00      2.55 o
  -7  17   7      135.92      123.38      7.67 o
  -5  17   7        6.42       12.47      3.75 o
  -3  17   7       10.80        6.41      3.12 o
  -1  17   7       44.06       55.93      6.71 o
 -10  18   7       52.50       50.09      3.25 o
  -8  18   7       54.76       57.32      3.95 o
  -6  18   7       66.70       76.59      5.54 o
  -4  18   7       99.33      121.55      7.94 o
  -2  18   7       42.64       47.38      3.94 o
  -9  19   7       18.65       11.32      5.30 o
  -7  19   7      142.56      176.27      9.09 o
  -5  19   7       31.22       35.16      3.80 o
 -18   0   8      463.88      485.97     24.60 o
 -16   0   8      366.20      331.85     10.13 o
 -14   0   8       13.48       23.80      2.68 o
 -12   0   8      588.48      628.86     12.90 o
 -10   0   8     3397.23     3445.73     58.56 o
  -8   0   8      263.12      289.49      4.92 o
  -6   0   8     1580.40     1516.80     29.35 o
  -4   0   8     1015.53     1029.63     19.53 o
  -2   0   8       21.68       18.92      3.13 o
   0   0   8        2.14        3.48      2.54 o
   2   0   8        6.83       15.64      3.44 o
   4   0   8       84.05       68.18      3.99 o
 -19   1   8       64.26       61.42      3.86 o
 -17   1   8       37.01       39.51      2.50 o
 -15   1   8       55.41       65.96      3.29 o
 -13   1   8      180.00      196.30      4.66 o
 -11   1   8      255.14      241.18      4.51 o
  -9   1   8     1258.72     1266.74     15.19 o
  -7   1   8      521.65      522.89      6.46 o
  -5   1   8       26.67       39.99      1.57 o
  -3   1   8       57.88       62.67      2.86 o
  -1   1   8       95.71       95.72      3.64 o
   1   1   8      416.24      379.53      7.83 o
   3   1   8      177.68      175.43      4.60 o
   5   1   8       16.94        8.69      2.29 o
 -18   2   8      138.33      135.45      4.33 o
 -16   2   8      938.68      907.55     14.80 o
 -14   2   8      461.08      447.19      8.14 o
 -12   2   8      410.44      404.16      7.92 o
 -10   2   8      220.08      230.71      5.29 o
  -8   2   8      192.74      172.73      3.09 o
  -6   2   8      264.07      263.80      5.69 o
  -4   2   8      205.33      210.22      4.10 o
  -2   2   8       40.43       32.04      2.44 o
   0   2   8        0.19        0.03      1.41 o
   2   2   8       13.27       11.13      2.09 o
   4   2   8       39.94       34.83      2.00 o
 -17   3   8        7.75        6.98      2.03 o
 -15   3   8      612.29      607.79     12.47 o
 -13   3   8      644.66      589.80     10.90 o
 -11   3   8     1663.25     1555.24     26.26 o
  -9   3   8     1827.91     1764.42     26.58 o
  -7   3   8      519.49      522.31      6.94 o
  -5   3   8     1682.27     1680.04     25.15 o
  -3   3   8     1158.70     1069.87     17.71 o
  -1   3   8       33.46       30.31      2.45 o
   1   3   8      169.40      208.37      5.39 o
   3   3   8       54.53       73.45      3.49 o
 -18   4   8        2.68       -0.55      2.67 o
 -16   4   8      342.13      324.04      9.21 o
 -14   4   8      484.37      503.95     11.11 o
 -12   4   8      626.69      575.89     10.66 o
 -10   4   8      483.54      510.46      8.49 o
  -8   4   8      480.69      443.50      7.38 o
  -6   4   8      208.97      210.89      3.31 o
  -4   4   8      654.25      596.75     11.48 o
  -2   4   8      238.56      207.47      5.64 o
   0   4   8      379.90      375.15      7.50 o
   2   4   8       77.55       69.62      3.41 o
   4   4   8       23.30       15.85      2.37 o
 -17   5   8      162.12      155.52      7.05 o
 -15   5   8      846.08      835.48     20.58 o
 -13   5   8     1104.27     1095.49     22.21 o
 -11   5   8      132.43      149.28      4.32 o
  -9   5   8       87.67       92.82      3.23 o
  -7   5   8      789.56      752.81      9.49 o
  -5   5   8     1253.50     1166.78     18.49 o
  -3   5   8      610.44      619.42     12.03 o
  -1   5   8       63.63       59.79      3.41 o
   1   5   8       31.97       46.40      3.97 o
   3   5   8      103.79      119.23      8.09 o
 -18   6   8       55.10       62.46      4.63 o
 -16   6   8      444.52      414.08     15.08 o
 -14   6   8     1012.29      974.43     19.03 o
 -12   6   8      154.26      130.61      4.56 o
 -10   6   8      113.77      111.14      3.24 o
  -8   6   8       30.97       32.18      2.02 o
  -6   6   8      646.58      611.78     14.40 o
  -4   6   8      867.90      782.18     14.48 o
  -2   6   8      170.24      140.65      4.73 o
   0   6   8        0.06        0.54      1.49 o
   2   6   8       94.37       90.79      4.01 o
   4   6   8       69.85       44.43      3.79 o
 -17   7   8      205.44      185.87      7.74 o
 -15   7   8       33.48       55.10      3.83 o
 -13   7   8      604.41      596.38     14.76 o
 -11   7   8       15.80       18.44      2.82 o
  -9   7   8       29.38       29.37      1.91 o
  -7   7   8      192.59      183.70      3.87 o
  -5   7   8     2214.90     2075.07     34.26 o
  -3   7   8      795.81      726.98     13.90 o
  -1   7   8      774.66      781.17     16.68 o
   1   7   8      139.48      122.59      4.87 o
   3   7   8        7.48        7.96      2.51 o
 -16   8   8       12.30       13.41      2.44 o
 -14   8   8      780.81      779.61     17.91 o
 -12   8   8      354.29      366.99      9.87 o
 -10   8   8      166.62      161.74      5.29 o
  -8   8   8      413.52      397.79      7.28 o
  -6   8   8      495.28      491.04      7.72 o
  -4   8   8     2107.94     2140.00     39.77 o
  -2   8   8     2020.00     1956.18     48.29 o
   0   8   8       51.72       41.86      3.84 o
   2   8   8       14.39       23.38      3.13 o
 -17   9   8       37.43       34.10      2.88 o
 -15   9   8       23.29       36.08      7.02 o
 -13   9   8       66.16       70.11      4.53 o
 -11   9   8      276.42      246.70      6.93 o
  -9   9   8       93.82       87.14      3.96 o
  -7   9   8      245.56      235.67      5.64 o
  -5   9   8      279.66      240.38      7.56 o
  -3   9   8       73.86       97.27      4.97 o
  -1   9   8      457.22      535.51     13.62 o
   1   9   8       40.80       39.52      3.37 o
   3   9   8       22.13       29.53      2.66 o
 -16  10   8        1.32        0.72      1.69 o
 -14  10   8       16.09       18.92      2.77 o
 -12  10   8      244.47      237.72      8.81 o
 -10  10   8       40.94       39.29      3.90 o
  -8  10   8      284.77      285.50      9.79 o
  -6  10   8       69.99       53.63      4.73 o
  -4  10   8      436.60      388.67     16.98 o
  -2  10   8      495.39      489.08     16.41 o
   0  10   8        0.07       -0.39      2.13 o
   2  10   8       23.10       17.72      2.12 o
 -15  11   8       17.60        7.22      2.70 o
 -13  11   8      238.67      207.44      9.82 o
 -11  11   8      600.39      586.36     16.30 o
  -9  11   8      476.40      453.14     11.92 o
  -7  11   8       70.03       60.72      6.17 o
  -5  11   8       51.58       63.27      4.89 o
  -3  11   8      532.49      537.54     13.17 o
  -1  11   8      198.82      183.38      7.97 o
   1  11   8       25.05       38.96      4.10 o
 -16  12   8        9.86        3.97      2.41 o
 -14  12   8       57.17       37.97      3.86 o
 -12  12   8       58.97       60.15      5.00 o
 -10  12   8      229.17      238.33      9.97 o
  -8  12   8      247.77      270.90     10.23 o
  -6  12   8      110.85      109.45      6.27 o
  -4  12   8       26.37       18.46      3.59 o
  -2  12   8      250.52      231.51      8.61 o
   0  12   8      285.70      253.11      9.01 o
   2  12   8       56.81       66.74      5.47 o
 -15  13   8        9.11        9.47      3.35 o
 -13  13   8      155.47      140.16      6.65 o
 -11  13   8      333.30      331.49     11.71 o
  -9  13   8      140.43      117.35      7.86 o
  -7  13   8      131.60      112.20      6.66 o
  -5  13   8      392.64      448.02     12.82 o
  -3  13   8      621.71      566.04     57.93 o
  -1  13   8      193.30      208.68     12.18 o
   1  13   8       73.05       91.07      6.32 o
 -14  14   8       65.94       62.03      4.99 o
 -12  14   8       13.66       17.30      3.73 o
 -10  14   8        2.73        1.12      2.36 o
  -8  14   8      311.93      290.24     10.05 o
  -6  14   8      223.29      224.55      8.31 o
  -4  14   8      196.40      199.14      7.23 o
  -2  14   8        7.07        4.46      2.75 o
   0  14   8        0.00       -0.35      1.53 o
 -13  15   8      126.33      117.98      6.21 o
 -11  15   8        9.61       10.57      3.08 o
  -9  15   8        0.52        0.35      2.28 o
  -7  15   8       87.02       79.99      5.82 o
  -5  15   8       81.68      103.47      5.30 o
  -3  15   8       54.01       51.65      3.77 o
  -1  15   8       33.80       37.38      5.11 o
 -12  16   8       38.26       51.54      4.37 o
 -10  16   8       66.86       65.67      3.48 o
  -8  16   8       41.41       48.19      6.05 o
  -6  16   8      298.10      269.80     15.89 o
  -4  16   8      223.22      245.46     11.48 o
  -2  16   8       35.11       38.98      6.61 o
 -11  17   8      109.85      147.79      6.10 o
  -9  17   8        2.44        1.92      1.35 o
  -7  17   8       26.44       28.77      3.32 o
  -5  17   8        1.42        2.98      1.68 o
  -3  17   8       25.61       32.24      6.02 o
 -10  18   8       31.99       37.64      7.13 o
  -8  18   8        0.33        0.55      1.69 o
  -6  18   8       65.59       69.09      5.72 o
  -4  18   8       33.15       51.15      6.38 o
 -19   1   9      325.98      377.76     23.84 o
 -17   1   9       39.94       35.92      2.73 o
 -15   1   9      102.13      104.43      3.75 o
 -13   1   9       31.33       29.34      2.32 o
 -11   1   9      230.41      214.06      4.98 o
  -9   1   9       74.29       69.09      3.69 o
  -7   1   9      635.99      628.78     10.72 o
  -5   1   9      506.18      499.95      8.98 o
  -3   1   9       25.48       33.32      2.57 o
  -1   1   9      409.38      375.54      7.79 o
   1   1   9      110.82      104.67      3.71 o
   3   1   9       19.54       17.46      2.85 o
 -18   2   9       96.75       80.92      8.66 o
 -16   2   9      596.05      569.22     10.80 o
 -14   2   9      159.31      155.01      4.53 o
 -12   2   9      237.05      236.79      7.81 o
 -10   2   9      157.19      151.68      4.23 o
  -8   2   9      290.14      270.03      5.72 o
  -6   2   9      591.01      535.73     11.25 o
  -4   2   9      143.20      156.29      4.57 o
  -2   2   9      185.03      136.97      4.45 o
   0   2   9      740.73      617.58     11.21 o
   2   2   9       28.99       26.29      2.13 o
 -19   3   9      111.15      100.94      7.47 o
 -17   3   9        8.21        8.09      2.61 o
 -15   3   9      248.54      230.94      5.94 o
 -13   3   9       46.54       42.12      2.92 o
 -11   3   9      729.41      683.66     12.09 o
  -9   3   9      888.50      848.42     12.98 o
  -7   3   9       72.39       73.82      2.65 o
  -5   3   9      295.38      278.71      5.99 o
  -3   3   9      122.86      103.71      4.44 o
  -1   3   9      169.81      200.88      5.07 o
   1   3   9       54.52       54.13      2.61 o
   3   3   9        5.59        4.32      2.04 o
 -18   4   9      297.84      302.36     12.10 o
 -16   4   9      428.99      424.68      9.98 o
 -14   4   9       76.22       57.04      4.10 o
 -12   4   9      919.71      932.69     16.27 o
 -10   4   9      513.13      531.61      9.01 o
  -8   4   9       29.08       40.11      3.41 o
  -6   4   9      216.72      246.32      5.71 o
  -4   4   9      240.89      234.29      7.08 o
  -2   4   9       31.59       51.93      3.32 o
   0   4   9        0.03        0.09      1.13 o
   2   4   9        5.60        3.12      2.09 o
 -17   5   9      158.62      173.08     22.85 o
 -15   5   9      457.23      452.15     11.27 o
 -13   5   9       97.44       97.43      3.61 o
 -11   5   9      468.73      474.43      8.38 o
  -9   5   9      192.54      199.51      4.56 o
  -7   5   9      279.95      266.75      5.27 o
  -5   5   9     5647.32     5790.08    125.52 o
  -3   5   9       45.13       44.10      3.05 o
  -1   5   9       31.52       41.71      2.71 o
   1   5   9        7.26       16.87      2.57 o
   3   5   9       44.21       69.68      4.28 o
 -18   6   9      288.10      243.95      8.38 o
 -16   6   9      103.14       89.35      4.61 o
 -14   6   9       71.48       71.01      3.88 o
 -12   6   9      222.41      219.53      6.05 o
 -10   6   9        1.29        4.06      1.47 o
  -8   6   9      206.70      240.97      5.01 o
  -6   6   9      119.28      136.41      4.81 o
  -4   6   9      621.30      602.35     12.09 o
  -2   6   9       87.66       75.30      4.12 o
   0   6   9       94.79       93.81      4.85 o
   2   6   9        3.53        4.57      2.79 o
 -17   7   9      200.63      171.60      9.93 o
 -15   7   9      222.51      216.36      7.87 o
 -13   7   9      105.23       92.64      5.18 o
 -11   7   9       22.08       18.17      2.16 o
  -9   7   9      456.83      421.58      7.56 o
  -7   7   9      143.05      159.88      3.95 o
  -5   7   9      561.98      484.03      9.86 o
  -3   7   9      137.09      161.50      5.50 o
  -1   7   9      134.01      126.67      4.58 o
   1   7   9        0.41        5.25      2.24 o
 -18   8   9        6.67        7.24      3.18 o
 -16   8   9       37.30       31.11      2.90 o
 -14   8   9      155.94      178.56      6.70 o
 -12   8   9      317.83      293.00      8.15 o
 -10   8   9       18.25       29.85      2.90 o
  -8   8   9       44.03       55.16      2.76 o
  -6   8   9        2.98        8.75      1.51 o
  -4   8   9      138.27       98.77      4.14 o
  -2   8   9       60.90       46.46      3.79 o
   0   8   9        0.02        0.81      1.78 o
   2   8   9      140.56      137.82      6.06 o
 -17   9   9       35.89       37.74      3.37 o
 -15   9   9       18.14       12.32      2.42 o
 -13   9   9       98.87      107.16      5.12 o
 -11   9   9      545.86      527.44     11.32 o
  -9   9   9       99.53      101.57      4.28 o
  -7   9   9       11.29        6.84      1.75 o
  -5   9   9      596.03      649.60     27.03 o
  -3   9   9      664.83      659.20     15.98 o
  -1   9   9       40.02       39.04      3.25 o
   1   9   9        1.64        0.37      1.58 o
 -16  10   9       55.62       59.32      4.11 o
 -14  10   9      184.44      185.73      6.30 o
 -12  10   9      273.91      260.01      7.14 o
 -10  10   9      646.02      586.69     15.88 o
  -8  10   9      430.11      450.51     16.16 o
  -6  10   9      232.23      251.75      8.72 o
  -4  10   9      133.93      146.68      7.65 o
  -2  10   9       78.88       67.28      6.29 o
   0  10   9       67.84       98.56     18.12 o
 -15  11   9       44.60       54.42      4.11 o
 -13  11   9       96.17       93.18      5.75 o
 -11  11   9      644.89      632.48     15.06 o
  -9  11   9      652.95      669.90     18.91 o
  -7  11   9      133.14      154.11      7.17 o
  -5  11   9       51.85       47.34      4.08 o
  -3  11   9      123.14      134.36      6.84 o
  -1  11   9       23.99       33.68      4.10 o
   1  11   9       78.26       65.97      4.51 o
 -16  12   9       45.12       62.47      4.32 o
 -14  12   9       92.65       99.38      5.40 o
 -12  12   9       60.08       66.23      5.47 o
 -10  12   9       90.77       96.28      6.81 o
  -8  12   9      319.30      370.00     12.25 o
  -6  12   9      347.47      347.01     10.78 o
  -4  12   9       59.48       50.39      5.97 o
  -2  12   9      235.69      253.07     10.24 o
   0  12   9        0.01       -3.73      3.73 o
 -15  13   9        1.53        0.58      2.02 o
 -13  13   9       70.37       65.07      6.87 o
 -11  13   9        1.65        2.48      3.43 o
  -9  13   9       93.72       79.84      6.06 o
  -7  13   9      159.44      158.55      7.06 o
  -5  13   9       83.63       88.36      4.89 o
  -3  13   9      147.93      165.79      8.38 o
  -1  13   9       73.23       92.28      5.54 o
 -14  14   9       17.21       12.22      3.34 o
 -12  14   9       10.82       13.59      3.52 o
 -10  14   9       36.60       31.54      4.40 o
  -8  14   9      178.88      168.98      7.50 o
  -6  14   9       51.10       70.20      4.67 o
  -4  14   9      168.10      191.25     10.50 o
  -2  14   9       26.49       31.86      4.94 o
 -13  15   9       14.17       23.17      3.85 o
 -11  15   9       28.97       36.64      4.65 o
  -9  15   9       36.63       41.06      4.32 o
  -7  15   9        2.30        6.47      2.70 o
  -5  15   9       82.60       86.70      4.61 o
  -3  15   9       11.34       16.07      2.92 o
 -12  16   9       39.77       38.06      3.99 o
 -10  16   9        0.16        0.91      1.12 o
  -8  16   9       46.47       55.57      4.20 o
  -6  16   9       80.28       88.28      4.49 o
  -4  16   9       30.63       35.08      6.81 o
  -9  17   9       28.67       16.15      4.29 o
  -7  17   9      101.06      110.06      6.88 o
 -18   0  10      441.90      436.79     23.82 o
 -16   0  10        8.13        9.84      3.71 o
 -14   0  10       53.32       58.07      6.69 o
 -12   0  10        9.83        6.93      3.87 o
 -10   0  10      359.16      335.72     13.24 o
  -8   0  10      380.59      374.76     10.72 o
  -6   0  10      485.61      471.30     12.75 o
  -4   0  10      574.34      543.86     15.49 o
  -2   0  10        6.21       16.07      3.08 o
   0   0  10       42.80       42.50      3.53 o
 -19   1  10      329.24      431.57     29.39 o
 -17   1  10       10.39        7.50      1.79 o
 -15   1  10       45.66       43.79      3.03 o
 -13   1  10      169.96      179.81      5.38 o
 -11   1  10      232.20      222.70      6.21 o
  -9   1  10      909.44      842.60     17.00 o
  -7   1  10      468.43      454.07     10.19 o
  -5   1  10      185.59      187.78      5.17 o
  -3   1  10      196.56      185.45      5.04 o
  -1   1  10      110.88      103.88      3.64 o
   1   1  10       39.49       31.52      2.26 o
 -18   2  10      143.95      131.21      4.85 o
 -16   2  10      129.98      133.76      4.11 o
 -14   2  10      482.01      458.91      9.00 o
 -12   2  10      541.13      512.32      9.83 o
 -10   2  10      401.81      378.09      8.78 o
  -8   2  10     1045.02     1035.76     19.82 o
  -6   2  10      816.59      833.74     16.31 o
  -4   2  10      105.34       78.11      4.31 o
  -2   2  10       13.59       11.04      1.91 o
   0   2  10        0.10        0.58      0.94 o
 -19   3  10      110.12      100.85      8.12 o
 -17   3  10      191.75      182.67      5.34 o
 -15   3  10       76.59       80.63      3.37 o
 -13   3  10      553.01      533.52      9.96 o
 -11   3  10      274.99      261.83      6.09 o
  -9   3  10      330.23      345.84      8.90 o
  -7   3  10      232.79      228.64      6.68 o
  -5   3  10      228.43      220.41      6.79 o
  -3   3  10       98.65       82.37      4.32 o
  -1   3  10       52.14       53.97      3.14 o
   1   3  10       37.00       32.89      2.80 o
 -18   4  10        0.85       -1.71      2.46 o
 -16   4  10      441.14      427.94      9.72 o
 -14   4  10       29.18       27.08      2.37 o
 -12   4  10      392.40      389.79      7.86 o
 -10   4  10      282.12      265.28      6.08 o
  -8   4  10      644.74      645.37     11.65 o
  -6   4  10      574.87      529.17     11.35 o
  -4   4  10        4.41        6.09      2.03 o
  -2   4  10       80.63       68.33      3.45 o
   0   4  10       43.13       23.83      3.37 o
 -17   5  10      159.89      145.72      4.75 o
 -15   5  10      343.91      333.63      8.02 o
 -13   5  10       54.95       60.83      3.00 o
 -11   5  10      263.68      247.92      5.77 o
  -9   5  10      168.37      179.24      4.46 o
  -7   5  10      808.63      874.92     15.22 o
  -5   5  10     1151.27     1191.43     20.01 o
  -3   5  10      113.56       86.66      3.71 o
  -1   5  10        6.07       16.90      2.53 o
   1   5  10       14.82        4.30      2.67 o
 -18   6  10       53.43       67.44      6.74 o
 -16   6  10      212.67      216.63      6.60 o
 -14   6  10      712.01      688.08     13.74 o
 -12   6  10      546.90      505.02     10.56 o
 -10   6  10      160.79      152.12      4.05 o
  -8   6  10      302.31      270.03      5.59 o
  -6   6  10      109.57      109.39      3.77 o
  -4   6  10       16.55       27.70      2.32 o
  -2   6  10       95.07       87.77      4.10 o
   0   6  10        0.05        0.22      1.85 o
 -17   7  10       51.86       40.49      2.87 o
 -15   7  10      105.20      113.38      5.31 o
 -13   7  10      195.03      187.05      6.65 o
 -11   7  10        4.10        7.02      1.54 o
  -9   7  10       73.47       75.30      3.01 o
  -7   7  10       59.63       42.40      2.53 o
  -5   7  10      211.95      226.78      5.26 o
  -3   7  10       37.70       35.50      2.49 o
  -1   7  10        0.47        3.59      1.59 o
 -16   8  10      213.30      215.15      5.98 o
 -14   8  10       31.70       30.11      3.41 o
 -12   8  10       53.73       58.53      3.70 o
 -10   8  10      187.35      161.91      5.16 o
  -8   8  10      105.67       82.86      2.74 o
  -6   8  10       36.85       32.72      2.08 o
  -4   8  10      300.76      288.11      6.37 o
  -2   8  10       14.29       24.92      2.47 o
   0   8  10       14.65       22.09      2.67 o
 -17   9  10       18.22       14.55      2.29 o
 -15   9  10       14.46        6.43      2.23 o
 -13   9  10      217.21      208.64      6.64 o
 -11   9  10      507.38      461.43     10.08 o
  -9   9  10      224.74      226.51      6.64 o
  -7   9  10       70.59       78.27      3.82 o
  -5   9  10       18.66        9.51      2.78 o
  -3   9  10      107.48      121.14      4.23 o
  -1   9  10        1.13        1.34      1.25 o
 -16  10  10        1.19        1.65      1.82 o
 -14  10  10       28.09       21.79      2.66 o
 -12  10  10       48.00       51.30      5.26 o
 -10  10  10       45.75       34.09      3.26 o
  -8  10  10      268.07      255.14      9.06 o
  -6  10  10      543.91      500.02     13.28 o
  -4  10  10       12.86       11.59      2.73 o
  -2  10  10       23.23       20.84      2.88 o
 -15  11  10       19.10       22.82      2.95 o
 -13  11  10      103.34      118.55      7.08 o
 -11  11  10        3.93        9.30      2.37 o
  -9  11  10      280.40      265.02      9.84 o
  -7  11  10      243.17      233.34      8.35 o
  -5  11  10      150.38      168.69      8.34 o
  -3  11  10       81.57       92.93      4.34 o
  -1  11  10       72.34       58.40      4.22 o
 -14  12  10       77.82       88.97     11.16 o
 -12  12  10       29.65       25.46      3.08 o
 -10  12  10       94.31      103.42      6.51 o
  -8  12  10       97.08       78.46      6.05 o
  -6  12  10        2.16        1.89      1.89 o
  -4  12  10       22.67       21.30      4.20 o
  -2  12  10       58.15       67.52      5.09 o
 -15  13  10       20.19       21.36      3.62 o
 -13  13  10      143.53      131.41      7.94 o
 -11  13  10       93.69       92.04      5.94 o
  -9  13  10       12.24        8.94      3.98 o
  -7  13  10       46.21       61.26      4.56 o
  -5  13  10       31.11       42.91      6.21 o
  -3  13  10      104.17      113.69      7.73 o
 -14  14  10       95.01       96.48      5.68 o
 -12  14  10       21.41       19.47      4.05 o
 -10  14  10        4.81        4.07      2.72 o
  -8  14  10       26.36       28.22      3.70 o
  -6  14  10       40.67       43.49      4.98 o
  -4  14  10      128.88      137.51      6.63 o
 -11  15  10       13.22        6.89      2.72 o
  -9  15  10       72.61       86.20      4.99 o
  -7  15  10      253.22      255.75      9.78 o
  -5  15  10       16.52       16.66      3.38 o
 -10  16  10       12.75        5.38      2.34 o
  -8  16  10        3.03        1.36      1.66 o
 -19   1  11       58.09       59.40      5.43 o
 -17   1  11      118.43      124.49      4.94 o
 -15   1  11        8.09        7.40      2.93 o
 -13   1  11      379.96      398.64     10.61 o
 -11   1  11      381.62      352.23     10.42 o
  -9   1  11      700.02      685.43     14.74 o
  -7   1  11      297.34      299.12      7.71 o
  -5   1  11      185.46      195.65      5.91 o
  -3   1  11      171.22      169.80      4.44 o
  -1   1  11       34.58       31.90      2.36 o
 -18   2  11       12.81        5.75      1.60 o
 -16   2  11      111.34      111.75      5.00 o
 -14   2  11       69.44       71.48      3.57 o
 -12   2  11        5.50        5.50      2.13 o
 -10   2  11     1559.25     1629.00     31.39 o
  -8   2  11      511.03      451.59     10.11 o
  -6   2  11       54.45       52.81      3.66 o
  -4   2  11       61.59       54.45      3.47 o
  -2   2  11       29.57       27.02      2.43 o
 -17   3  11       50.74       54.51      3.49 o
 -15   3  11      236.28      216.33      5.67 o
 -13   3  11       21.27       18.35      2.59 o
 -11   3  11      337.77      319.92      8.07 o
  -9   3  11      741.79      757.36     15.96 o
  -7   3  11       12.03       23.81      2.94 o
  -5   3  11      400.33      342.92      8.13 o
  -3   3  11       52.98       78.16      3.63 o
  -1   3  11       37.83       35.24      3.23 o
 -18   4  11       65.62       66.76      4.38 o
 -16   4  11       57.58       50.06      3.11 o
 -14   4  11      254.43      227.91      5.38 o
 -12   4  11       18.97       13.13      2.07 o
 -10   4  11       92.26       98.68      4.50 o
  -8   4  11       10.81       16.94      2.96 o
  -6   4  11      513.60      442.47      9.74 o
  -4   4  11       67.17       48.92      3.14 o
  -2   4  11        4.38        3.64      1.70 o
 -17   5  11       71.38       67.21      3.51 o
 -15   5  11      483.70      476.88     11.17 o
 -13   5  11      209.69      190.72      5.15 o
 -11   5  11      110.31      122.01      4.14 o
  -9   5  11      258.00      233.57      6.45 o
  -7   5  11      439.28      455.46      9.79 o
  -5   5  11      546.83      551.25     10.97 o
  -3   5  11      102.99      119.66      4.29 o
  -1   5  11       17.33        4.38      2.30 o
 -18   6  11       49.77       43.06      4.24 o
 -16   6  11      193.01      186.05     13.21 o
 -14   6  11      386.41      376.31      8.25 o
 -12   6  11      323.54      313.17      6.58 o
 -10   6  11       18.75       12.58      2.00 o
  -8   6  11      231.55      230.18      5.99 o
  -6   6  11      180.79      171.57      4.98 o
  -4   6  11      173.70      173.04      4.58 o
  -2   6  11        3.03        5.08      2.31 o
 -17   7  11       58.79       70.60      4.90 o
 -15   7  11      229.06      214.90      7.72 o
 -13   7  11      331.29      345.87     10.27 o
 -11   7  11       27.24       36.46      2.52 o
  -9   7  11       85.97       79.57      3.62 o
  -7   7  11      136.79      112.13      3.38 o
  -5   7  11       37.69       32.17      2.47 o
  -3   7  11        7.04        8.22      2.34 o
 -16   8  11       47.55       50.83      3.01 o
 -14   8  11       51.07       63.20      3.85 o
 -12   8  11      107.79      109.47      4.78 o
 -10   8  11       61.49       71.75      2.91 o
  -8   8  11       99.66      100.91      3.09 o
  -6   8  11       48.94       48.79      2.49 o
  -4   8  11        6.93        6.28      1.63 o
  -2   8  11      135.33      147.10      7.47 o
 -17   9  11       91.35      102.04      5.48 o
 -15   9  11      118.45      117.59      5.13 o
 -13   9  11      137.94      132.62      4.99 o
 -11   9  11      178.23      163.08      5.25 o
  -9   9  11       64.66       84.77      3.24 o
  -7   9  11      135.35      135.93      5.58 o
  -5   9  11       20.10       17.49      2.69 o
  -3   9  11       20.92       26.44      3.03 o
 -16  10  11       29.49       36.87      3.13 o
 -14  10  11       80.72       94.03      5.11 o
 -12  10  11      193.94      198.58      7.86 o
 -10  10  11       27.18       21.40      2.51 o
  -8  10  11      180.42      175.01     10.78 o
  -6  10  11      157.48      187.23      6.34 o
  -4  10  11       63.42       75.32      3.90 o
 -15  11  11       48.31       36.74      9.09 o
 -13  11  11      100.64      121.10     10.59 o
 -11  11  11       41.07       64.88      5.04 o
  -9  11  11      442.57      472.32     12.80 o
  -7  11  11       34.05       42.04      4.97 o
  -5  11  11       29.86       32.17      5.24 o
 -14  12  11        9.01        5.23      3.24 o
 -12  12  11       63.83      107.63     30.82 o
 -10  12  11       31.63       40.57      4.13 o
  -8  12  11       52.24       56.46      5.58 o
  -6  12  11       48.46       43.75      4.69 o
 -13  13  11       60.33       75.26      6.02 o
 -11  13  11       14.38       14.40      4.03 o
  -9  13  11       75.09       68.11      4.36 o
  -7  13  11        5.86        5.39      3.04 o
 -12  14  11       17.36       10.30      3.38 o
 -10  14  11       84.06       99.34      6.35 o
  -8  14  11      115.82      100.48      6.23 o
 -18   0  12        0.54        0.45      1.98 o
 -16   0  12        6.45        6.75      5.91 o
 -14   0  12       84.73       84.50      6.85 o
 -12   0  12      939.32      920.85     30.41 o
 -10   0  12     1252.56     1198.34     38.02 o
  -8   0  12      290.80      312.26     13.04 o
  -6   0  12       33.88       42.36      5.60 o
  -4   0  12       74.54       67.46      5.45 o
 -17   1  12       30.68       38.36      3.20 o
 -15   1  12       85.08       96.04      4.86 o
 -13   1  12      276.51      276.86     10.00 o
 -11   1  12       37.36       37.41      4.53 o
  -9   1  12      791.19      875.12     20.57 o
  -7   1  12       37.06       31.39      2.80 o
  -5   1  12      133.27      114.79      4.24 o
  -3   1  12       21.30       14.60      3.72 o
 -18   2  12       86.87       89.14      4.80 o
 -16   2  12      120.95      115.43      4.96 o
 -14   2  12       41.43       48.80      3.96 o
 -12   2  12      162.60      174.63      7.26 o
 -10   2  12      392.73      385.36      9.40 o
  -8   2  12      239.68      241.83      6.67 o
  -6   2  12       14.88       28.20      2.78 o
  -4   2  12       39.99       36.57      2.56 o
 -17   3  12       47.79       53.45      4.15 o
 -15   3  12       12.31        9.49      2.48 o
 -13   3  12      223.44      243.44      8.30 o
 -11   3  12      741.06      760.25     15.43 o
  -9   3  12      621.83      658.90     14.17 o
  -7   3  12       20.50       12.26      2.35 o
  -5   3  12      207.39      208.68      5.62 o
  -3   3  12        5.99        2.92      1.27 o
 -18   4  12        5.01        4.06      3.06 o
 -16   4  12       71.05       69.90      4.72 o
 -14   4  12      258.69      230.96      6.12 o
 -12   4  12       42.34       46.08      3.55 o
 -10   4  12      276.34      309.62      7.91 o
  -8   4  12       75.05       83.84      3.93 o
  -6   4  12      299.88      305.66      7.22 o
  -4   4  12       23.83       19.29      2.00 o
 -17   5  12       24.58       20.89      2.58 o
 -15   5  12       13.89       11.88      3.53 o
 -13   5  12      276.44      271.22      7.56 o
 -11   5  12      564.33      543.65     13.24 o
  -9   5  12        1.85        0.73      1.38 o
  -7   5  12        1.27        1.38      1.45 o
  -5   5  12      207.59      222.71      5.99 o
  -3   5  12       44.45       69.27      4.09 o
 -16   6  12      214.33      208.62     13.23 o
 -14   6  12        9.10        4.83      1.56 o
 -12   6  12       11.47       16.24      1.86 o
 -10   6  12      208.39      207.10      5.83 o
  -8   6  12       76.93       77.50      3.41 o
  -6   6  12      121.58      109.00      3.60 o
  -4   6  12       67.88       45.93      3.61 o
 -17   7  12       31.89       28.83      4.04 o
 -15   7  12       75.81       87.88      3.86 o
 -13   7  12       45.88       45.52      3.39 o
 -11   7  12       39.13       40.43      2.36 o
  -9   7  12      127.25      156.03      3.85 o
  -7   7  12       36.25       38.38      2.24 o
  -5   7  12        8.39        4.86      2.01 o
 -16   8  12       48.02       52.34      3.23 o
 -14   8  12       14.22        7.99      2.08 o
 -12   8  12        2.93        1.58      1.57 o
 -10   8  12       27.38       17.36      1.84 o
  -8   8  12       27.59       31.72      1.72 o
  -6   8  12      199.06      194.77      5.91 o
 -15   9  12      118.18      115.07      5.08 o
 -13   9  12      235.74      240.03      8.99 o
 -11   9  12      137.81      110.42      4.72 o
  -9   9  12        4.60        2.22      1.79 o
  -7   9  12        2.11        2.99      1.82 o
  -5   9  12        5.47        7.04      4.78 o
 -14  10  12       47.60       66.85      3.91 o
 -12  10  12      105.68      109.64      6.51 o
 -10  10  12       37.88       32.70      4.14 o
  -8  10  12       95.31       93.34      5.64 o
  -6  10  12       55.46       57.84      8.28 o
 -13  11  12       20.64        9.00      4.32 o
 -11  11  12       57.31       70.83      5.36 o
  -9  11  12       12.88       14.68      3.32 o
  -7  11  12       67.14       85.81      7.32 o
 -12  12  12      212.58      251.66      9.74 o
 -10  12  12      110.08      115.36      6.97 o
  -8  12  12        5.31        3.36      2.26 o
 -17   1  13       63.88       72.93      3.85 o
 -15   1  13       38.89       46.71      3.59 o
 -13   1  13      277.25      282.07      8.42 o
 -11   1  13       84.18       70.86      4.71 o
  -9   1  13       19.80       21.12      3.27 o
  -7   1  13       75.59       82.78      4.79 o
  -5   1  13       16.20        8.36      2.33 o
 -16   2  13       58.94       70.03      4.76 o
 -14   2  13      120.96      131.14      5.43 o
 -12   2  13       15.26       14.58      3.18 o
 -10   2  13      147.36      145.87      6.06 o
  -8   2  13      143.96      157.14      5.80 o
  -6   2  13       58.40       57.70      4.59 o
 -17   3  13       32.83       37.24      3.52 o
 -15   3  13      363.41      385.89      9.42 o
 -13   3  13      138.38      160.18      5.92 o
 -11   3  13      238.08      245.37      6.34 o
  -9   3  13       11.62       17.95      2.33 o
  -7   3  13       33.38       27.88      3.09 o
 -16   4  13       80.26       97.86      4.89 o
 -14   4  13      105.37      125.26      4.95 o
 -12   4  13      105.54       92.46      4.35 o
 -10   4  13        8.00        9.71      2.01 o
  -8   4  13        2.01        4.31      1.84 o
  -6   4  13        9.86        4.32      1.86 o
 -17   5  13      140.55      138.97      7.43 o
 -15   5  13       68.05       60.45      4.28 o
 -13   5  13       41.68       32.69      2.53 o
 -11   5  13       31.84       41.17      2.68 o
  -9   5  13       37.04       31.16      2.71 o
  -7   5  13      262.16      302.81      6.57 o
 -16   6  13       73.68       69.52      5.54 o
 -14   6  13      384.68      354.17     10.11 o
 -12   6  13       38.68       32.63      2.58 o
 -10   6  13      136.74      139.15      4.03 o
  -8   6  13       17.99       10.02      1.89 o
 -15   7  13      144.93      155.27      7.30 o
 -13   7  13      187.61      185.12     13.13 o
 -11   7  13        3.64        3.07      1.46 o
  -9   7  13        1.49        1.30      1.24 o
  -7   7  13       92.34      118.87      6.09 o
 -14   8  13       72.53       73.36      5.19 o
 -12   8  13       15.47       19.54      3.86 o
 -10   8  13       26.65       20.88      3.08 o
  -8   8  13       58.29       62.71      7.53 o
 -13   9  13        3.49        0.43      1.70 o
 -11   9  13       34.66       34.85      6.45 o
  -9   9  13       48.91       53.02      7.17 o
 -12  10  13       37.51       39.96      6.81 o
 -16   0  14       41.06       53.32      4.87 o
 -14   0  14        2.17        2.24      2.65 o
 -12   0  14      314.08      294.38     17.10 o
 -10   0  14       95.65      126.02      7.28 o
 -15   1  14       16.30       26.52      2.98 o
 -13   1  14      110.59      121.67      5.07 o
 -11   1  14       30.47       28.31      3.14 o
  -9   1  14       60.97       76.76      4.16 o
 -16   2  14       16.03       11.36      2.78 o
 -14   2  14       13.57       23.30      2.91 o
 -12   2  14        8.05       10.05      2.93 o
 -10   2  14       87.37       88.20      4.33 o
 -15   3  14       18.38       28.51      3.38 o
 -13   3  14      401.84      463.51     10.61 o
 -11   3  14       13.25       10.64      2.35 o
  -9   3  14       77.37       77.64      3.86 o
 -14   4  14      266.16      280.10      8.30 o
 -12   4  14        7.54        6.11      2.17 o
 -10   4  14        4.51        2.34      1.86 o
 -13   5  14      113.12      110.06      5.52 o
 -11   5  14      150.38      156.58      4.69 o
 -12   6  14       29.14       29.75      4.71 o
 
